# Supplementary material for: Scavenger receptor CD163 multimerises to allow uptake of diverse ligands
Source: Nat Commun. 2025 Jul 18;16:6623. doi: 10.1038/s41467-025-62054-9 (PMC12274614; doi:10.1038/s41467-025-62054-9)
Supplement: Supplementary file 4 — Source Data [file 41467_2025_62054_MOESM4_ESM.xlsx]

## Sheet: Fig. 3d
Surface plasmon resonance analysis for binding to the WT CD163 ectodomain
Hp(1-1)Hb																			Hp(2-2)Hb																			HpSPHb
Time (s)	10 nM	10 nM fitted	5 nM	5 nM fitted	2.5 nM	2.5 nM fitted	1.25 nM	1.25 nM fitted	0.625 nM	0.625 nM fitted	0.3125 nM	0.3125 nM fitted	0.15625 nM	0.15625 nM fitted	0.078125 nM	0.078125 nM fitted			Time (s)	10 nM	10 nM fitted	5 nM	5 nM fitted	2.5 nM	2.5 nM fitted	1.25 nM	1.25 nM fitted	0.625 nM	0.625 nM fitted	0.3125 nM	0.3125 nM fitted	0.15625 nM	0.15625 nM fitted	0.078125 nM	0.078125 nM fitted			Time (s)	20 nM	20 nM fitted	10 nM	10 nM fitted	5 nM	5 nM fitted	2.5 nM	2.5 nM fitted	1.25 nM	1.25 nM fitted	0.625 nM
-60.06	0.0211835	0																	-59.66	-0.170837																		-60.7599	0.0131168	0
-59.06	0.00191545	0																	-58.66	0.127563																		-59.7599	-0.11343	0
-58.06	0.00914717	0																	-57.66	0.0850601																		-58.7599	-0.0814338	0
-57.06	0.000748634	0																	-56.66	0.0692749																		-57.7599	-0.0878949	0
-56.06	-0.00526	0																	-55.66	0.0516968																		-56.7599	-0.113194	0
-55.06	0.0217266	0																	-54.66	0.0508423																		-55.7599	-0.0713301	0
-54.06	0.033751	0																	-53.66	0.0593262																		-54.7599	-0.0695162	0
-53.06	-0.00368	0																	-52.66	0.0193939																		-53.7599	-0.00295	0
-52.06	-0.0416021	0																	-51.66	0.083725																		-52.7599	0.0149388	0
-51.06	-0.0460892	0																	-50.66	0.0742035																		-51.7599	0.022048	0
-50.06	-0.0289388	0																	-49.66	0.0740433																		-50.7599	-0.0293245	0
-49.06	-0.0353465	0																	-48.66	0.0488052																		-49.7599	-0.0192451	0
-48.06	-0.0434208	0																	-47.66	0.0333328																		-48.7599	-0.0429211	0
-47.06	-0.0353522	0																	-46.66	-0.0062																		-47.7599	-0.0669508	0
-46.06	-0.0487061	0																	-45.66	-0.0724792																		-46.7599	-0.072556	0
-45.06	-0.0498724	0																	-44.66	-0.0907516																		-45.7599	-0.099328	0
-44.06	-0.0435429	0																	-43.66	-0.10257																		-44.7599	-0.141064	0
-43.06	-0.0411377	0																	-42.66	-0.0968628																		-43.7599	-0.178728	0
-42.06	-0.0486755	0																	-41.66	-0.0875626																		-42.7599	-0.227018	0
-41.06	-0.0480342	0																	-40.66	-0.105721																		-41.7599	-0.248833	0
-40.06	-0.032196	0																	-39.66	-0.143997																		-40.7599	-0.277195	0
-39.06	-0.0115297	0																	-38.66	-0.174438																		-39.7599	-0.31948	0
-38.06	0.0098753	0																	-37.66	-0.197372																		-38.7599	-0.347422	0
-37.06	0.0012331	0																	-36.66	-0.211151																		-37.7599	-0.347477	0
-36.06	0.00821519	0																	-35.66	-0.221115																		-36.7599	-0.359446	0
-35.06	0.000421762	0																	-34.66	-0.229904																		-35.7599	-0.359025	0
-34.06	0.00140405	0																	-33.66	-0.23291																		-34.7599	-0.388639	0
-33.06	-0.0178456	0																	-32.66	-0.257088																		-33.7599	-0.409544	0
-32.06	-0.0205004	0																	-31.66	-0.28228																		-32.7599	-0.449381	0
-31.06	-0.027025	0																	-30.66	-0.305298																		-31.7599	-0.459708	0
-30.06	-0.0213246	0																	-29.66	-0.328735																		-30.7599	-0.470805	0
-29.06	-0.0180349	0																	-28.66	-0.342789																		-29.7599	-0.481352	0
-28.06	-0.0262136	0																	-27.66	-0.342674																		-28.7599	-0.501579	0
-27.06	-0.0208912	0																	-26.66	-0.336311																		-27.7599	-0.510288	0
-26.06	-0.00796	0																	-25.66	-0.35643																		-26.7599	-0.504685	0
-25.06	0.00149632	0																	-24.66	-0.359436																		-25.7599	-0.522129	0
-24.06	0.0195445	0																	-23.66	-0.366226																		-24.7599	-0.522543	0
-23.06	0.0218828	0																	-22.66	-0.35392																		-23.7599	-0.536849	0
-22.06	-0.000156	0																	-21.66	-0.374588																		-22.7599	-0.519015	0
-21.06	-0.0215307	0																	-20.66	0.16674																		-21.7599	-0.517276	0
-20.06	-0.0345323	0																	-19.66	0.0961151																		-20.7599	-0.487063	0
-19.06	-0.0731795	0																	-18.66	0.0443954																		-19.7599	-0.261641	0
-18.06	-0.0803508	0																	-17.66	0.0419693																		-18.7599	0.00733852	0
-17.06	-0.0807055	0																	-16.66	0.0445557																		-17.7599	0.0853647	0
-16.06	-0.0528123	0																	-15.66	0.0380249																		-16.7599	0.0687185	0
-15.06	-0.0312422	0																	-14.66	0.0528717																		-15.7599	0.00671238	0
-14.06	-0.00979	0																	-13.66	0.0607681																		-14.7599	-0.00467	0
-13.06	-0.00801	0																	-12.66	0.0596695																		-13.7599	-0.0102013	0
-12.06	-0.00544	0																	-11.66	0.0542831																		-12.7599	-0.0260942	0
-11.06	0.0188796	0																	-10.66	0.0394745																		-11.7599	-0.0103052	0
-10.06	0.0068932	0																	-9.65997	0.0349808																		-10.7599	0.000193149	0
-9.06	0.00484224	0																	-8.65997	0.0219803																		-9.75995	0.0156775	0
-8.06	0.00452474	0																	-7.65997	0.0308456																		-8.75995	0.0219874	0
-7.06	-0.0145175	0																	-6.65997	0.02108																		-7.75995	0.0155061	0
-6.06	-0.0348302	0																	-5.65997	0.0151443																		-6.75995	0.0308993	0
-5.06	-0.0515107	0																	-4.65997	0.00685883																		-5.75995	0.033628	0
-4.06	-0.044174	0																	-3.65997	0.0314636																		-4.75995	0.0447919	0
-3.06	-0.0264353	0																	-2.65997	0.0261459																		-3.75995	0.0669966	0
-2.06	0.0622913	0																	-1.65997	0.133766																		-2.75995	0.0811667	0
-1.06	0.0611893	0																	-0.659973	2.30112																		-1.75995	-0.0375793	0
-0.0599976	2.70401	0																	0.340027	-0.10701																		-0.759949	0.956375	0
0.940002	0.254111	1.19281																	1.34003	-1.52026																		0.240051	-1.24097	0.945502
1.94	0.276354	1.45055																	2.34003	0.834389																		1.24005	0.0479913	1.25581
2.94	1.0378	1.70683																	3.34003	1.30167																		2.24005	0.53711	1.56335
3.94	1.37879	1.96168																	4.34003	1.67876																		3.24005	0.984998	1.86814
4.94	1.69871	2.21509																	5.34003	2.0583																		4.24005	1.45041	2.17017
5.94	2.02761	2.46707																	6.34003	2.38725																		5.24005	1.85511	2.46945
6.94	2.37297	2.71764																	7.34003	2.73312																		6.24005	2.23842	2.76599
7.94	2.63371	2.96679																	8.34003	3.12691																		7.24005	2.58049	3.05981
8.94	2.9621	3.21454																	9.34003	3.5535																		8.24005	2.91004	3.35089
9.94	3.28423	3.4609																	10.34	3.88663																		9.24005	3.31823	3.63926
10.94	3.68856	3.70586																	11.34	4.23963																		10.2401	3.68381	3.92493
11.94	3.95153	3.94945																	12.34	4.57318																		11.2401	4.08166	4.20789
12.94	4.21728	4.19167																	13.34	4.88471																		12.2401	4.40319	4.48816
13.94	4.5564	4.43252																	14.34	5.14835																		13.2401	4.66683	4.76575
14.94	4.84973	4.67202																	15.34	5.43034																		14.2401	4.91271	5.04066
15.94	5.11284	4.91017																	16.34	5.78941																		15.2401	5.24595	5.31291
16.94	5.42621	5.14698																	17.34	6.19724																		16.2401	5.52207	5.58251
17.94	5.70043	5.38245																	18.34	6.51775																		17.2401	5.81928	5.84946
18.94	5.9129	5.6166																	19.34	6.87065																		18.2401	6.1446	6.11377
19.94	6.21989	5.84943																	20.34	7.25256																		19.2401	6.42198	6.37546
20.94	6.47207	6.08095																	21.34	7.63023																		20.2401	6.75388	6.63453
21.94	6.76936	6.31116																	22.34	7.92377																		21.2401	7.07712	6.891
22.94	7.01221	6.54008																	23.34	8.26505																		22.2401	7.33359	7.14488
23.94	7.27658	6.76771																	24.34	8.67693																		23.2401	7.61054	7.39617
24.94	7.47053	6.99406																	25.34	8.99454																		24.2401	7.92797	7.6449
25.94	7.67329	7.21913																	26.34	9.30443																		25.2401	8.19463	7.89106
26.94	7.91014	7.44294																	27.34	9.63107																		26.2401	8.42347	8.13468
27.94	8.10523	7.66548																	28.34	9.98515																		27.2401	8.67442	8.37576
28.94	8.35139	7.88678																	29.34	10.2556																		28.2401	8.93124	8.61432
29.94	8.63469	8.10682																	30.34	10.5785																		29.2401	9.19034	8.85037
30.94	8.84616	8.32563																	31.34	10.9322																		30.2401	9.41457	9.08392
31.94	9.02928	8.5432																	32.34	11.2228																		31.2401	9.619	9.31498
32.94	9.23015	8.75955																	33.34	11.533																		32.2401	9.82059	9.54357
33.94	9.42329	8.97469																	34.34	11.8101																		33.2401	10.0446	9.7697
34.94	9.61382	9.18861																	35.34	12.1313																		34.2401	10.2998	9.99339
35.94	9.84383	9.40132																	36.34	12.4728																		35.2401	10.5744	10.2146
36.94	10.0916	9.61284																	37.34	12.7588																		36.2401	10.7843	10.4335
37.94	10.3516	9.82317																	38.34	13.0618																		37.2401	10.9568	10.6499
38.94	10.5463	10.0323																	39.34	13.4015																		38.2401	11.1508	10.8639
39.94	10.7664	10.2403																	40.34	13.7006																		39.2401	11.3485	11.0756
40.94	10.947	10.4471																	41.34	13.9932																		40.2401	11.5645	11.2849
41.94	11.1434	10.6527																	42.34	14.2979																		41.2401	11.797	11.4918
42.94	11.3647	10.8572																	43.34	14.609																		42.2401	11.9913	11.6965
43.94	11.5469	11.0605																	44.34	14.8922																		43.2401	12.1693	11.8988
44.94	11.7646	11.2627																	45.34	15.2037																		44.2401	12.3569	12.0987
45.94	11.9675	11.4637																	46.34	15.5144																		45.2401	12.5675	12.2964
46.94	12.1478	11.6636																	47.34	15.8158																		46.2401	12.7679	12.4919
47.94	12.3304	11.8624																	48.34	16.1174																		47.2401	12.9617	12.685
48.94	12.5395	12.0601																	49.34	16.4039																		48.2401	13.1744	12.876
49.94	12.7193	12.2566																	50.34	16.7121																		49.2401	13.3782	13.0647
50.94	12.8812	12.452																	51.34	17.0169																		50.2401	13.5855	13.2512
51.94	13.079	12.6464																	52.34	17.323																		51.2401	13.7321	13.4355
52.94	13.2993	12.8396																	53.34	17.5975																		52.2401	13.8836	13.6176
53.94	13.5054	13.0318																	54.34	17.8357																		53.2401	14.0157	13.7975
54.94	13.6693	13.2229																	55.34	18.0994																		54.2401	14.1919	13.9753
55.94	13.8226	13.4129																	56.34	18.4059																		55.2401	14.3482	14.151
56.94	13.9914	13.6018																	57.34	18.7138																		56.2401	14.5141	14.3245
57.94	14.1392	13.7897																	58.34	19.0227																		57.2401	14.6648	14.496
58.94	14.3055	13.9765																	59.34	19.3054																		58.2401	14.8316	14.6653
59.94	14.5047	14.1622																	60.34	19.5592																		59.2401	15.0004	14.8326
60.94	14.6744	14.3469																	61.34	19.8322																		60.2401	15.1709	14.9979
61.94	14.8383	14.5306																	62.34	20.1082																		61.2401	15.315	15.1611
62.94	15.0189	14.7132																	63.34	20.3803																		62.2401	15.4813	15.3223
63.94	15.2052	14.8948																	64.34	20.6689																		63.2401	15.6228	15.4815
64.94	15.3522	15.0754																	65.34	20.9554																		64.2401	15.7722	15.6387
65.94	15.5286	15.255																	66.34	21.2439																		65.2401	15.9271	15.794
66.94	15.6697	15.4336																	67.34	21.5215																		66.2401	16.0813	15.9473
67.94	15.8293	15.6111																	68.34	21.8088																		67.2401	16.1834	16.0986
68.94	16.0133	15.7877																	69.34	22.0756																		68.2401	16.3132	16.2481
69.94	16.1765	15.9632																	70.34	22.3247																		69.2401	16.4247	16.3957
70.94	16.3198	16.1378																	71.34	22.5887																		70.2401	16.5423	16.5413
71.94	16.4588	16.3114																	72.34	22.8478																		71.2401	16.6453	16.6851
72.94	16.6172	16.484																	73.34	23.1215																		72.2401	16.7667	16.8271
73.94	16.779	16.6556																	74.34	23.4057																		73.2401	16.9144	16.9672
74.94	16.9448	16.8263																	75.34	23.6789																		74.2401	17.055	17.1055
75.94	17.1328	16.996																	76.34	23.9457																		75.2401	17.1972	17.242
76.94	17.3285	17.1647																	77.34	24.2072																		76.2401	17.2954	17.3768
77.94	17.4965	17.3325																	78.34	24.4498																		77.2401	17.4181	17.5097
78.94	17.6668	17.4994																	79.34	24.6689																		78.2401	17.5186	17.641
79.94	17.796	17.6653																	80.34	24.9342																		79.2401	17.6087	17.7705
80.94	17.9375	17.8303																	81.34	25.2244																		80.2401	17.7204	17.8982
81.94	18.0905	17.9944																	82.34	25.5301																		81.2401	17.8496	18.0243
82.94	18.2604	18.1575																	83.34	25.798																		82.2401	17.9618	18.1487
83.94	18.4128	18.3197																	84.34	26.0299																		83.2401	18.0691	18.2715
84.94	18.5725	18.481																	85.34	26.2806																		84.2401	18.1715	18.3926
85.94	18.7103	18.6414																	86.34	26.556																		85.2401	18.2618	18.5121
86.94	18.8656	18.8009																	87.34	26.8055																		86.2401	18.3635	18.6299
87.94	19.0178	18.9595																	88.34	27.0398																		87.2401	18.4864	18.7462
88.94	19.1857	19.1172																	89.34	27.2613																		88.2401	18.6194	18.8609
89.94	19.3481	19.274																	90.34	27.4775																		89.2401	18.7494	18.974
90.94	19.4976	19.4299																	91.34	27.7225																		90.2401	18.8786	19.0856
91.94	19.6549	19.585																	92.34	27.9484																		91.2401	18.9805	19.1957
92.94	19.7981	19.7391																	93.34	28.1736																		92.2401	19.0818	19.3042
93.94	19.9188	19.8924																	94.34	28.3801																		93.2401	19.1832	19.4113
94.94	20.0643	20.0449																	95.34	28.6175																		94.2401	19.275	19.5168
95.94	20.1901	20.1965																	96.34	28.8771																		95.2401	19.3731	19.621
96.94	20.3201	20.3472																	97.34	29.1612																		96.2401	19.4754	19.7236
97.94	20.4835	20.4971																	98.34	29.4253																		97.2401	19.5952	19.8249
98.94	20.6163	20.6461																	99.34	29.6776																		98.2401	19.6859	19.9247
99.94	20.7578	20.7943																	100.34	29.9277																		99.2401	19.7947	20.0231
100.94	20.8873	20.9417																	101.34	30.1719																		100.24	19.9291	20.1201
101.94	21.0274	21.0882																	102.34	30.4147																		101.24	20.0437	20.2158
102.94	21.1596	21.2339																	103.34	30.6396																		102.24	20.1695	20.3101
103.94	21.28	21.3788																	104.34	30.8672																		103.24	20.2629	20.4031
104.94	21.4108	21.5229																	105.34	31.093																		104.24	20.3532	20.4948
105.94	21.5578	21.6662																	106.34	31.3185																		105.24	20.4149	20.5851
106.94	21.6875	21.8086																	107.34	31.5299																		106.24	20.482	20.6742
107.94	21.8453	21.9503																	108.34	31.7486																		107.24	20.5469	20.762
108.94	21.9513	22.0911																	109.34	31.998																		108.24	20.6134	20.8486
109.94	22.071	22.2312																	110.34	32.2317																		109.24	20.6896	20.9339
110.94	22.2073	22.3705																	111.34	32.4883																		110.24	20.7816	21.0179
111.94	22.3469	22.509																	112.34	32.6994																		111.24	20.8636	21.1008
112.94	22.4731	22.6467																	113.34	32.9229																		112.24	20.9679	21.1825
113.94	22.6013	22.7836																	114.34	33.1585																		113.24	21.0412	21.2629
114.94	22.7538	22.9198																	115.34	33.3878																		114.24	21.1435	21.3422
115.94	22.8903	23.0552																	116.34	33.6208																		115.24	21.2193	21.4204
116.94	23.0198	23.1898																	117.34	33.8584																		116.24	21.2963	21.4974
117.94	23.1618	23.3237																	118.34	34.0657																		117.24	21.3803	21.5733
118.94	23.2972	23.4568																	119.34	34.3047																		118.24	21.4828	21.6481
119.94	23.4025	23.5892																	120.34	34.5324																		119.24	21.5725	21.7217
120.94	23.5126	23.7208																	121.34	34.7523																		120.24	21.661	21.7943
121.94	23.6364	23.8517																	122.34	34.9639																		121.24	21.7397	21.8658
122.94	23.7524	23.9818																	123.34	35.1706																		122.24	21.8196	21.9363
123.94	23.8864	24.1113																	124.34	35.3968																		123.24	21.8823	22.0057
124.94	24.0214	24.24																	125.34	35.6326																		124.24	21.9671	22.0741
125.94	24.1489	24.3679																	126.34	35.8298																		125.24	22.0308	22.1415
126.94	24.271	24.4952																	127.34	36.0339																		126.24	22.1032	22.2079
127.94	24.4007	24.6217																	128.34	36.2544																		127.24	22.1719	22.2732
128.94	24.5114	24.7475																	129.34	36.4676																		128.24	22.2439	22.3376
129.94	24.6434	24.8726																	130.34	36.6583																		129.24	22.3303	22.4011
130.94	24.772	24.997																	131.34	36.8706																		130.24	22.4008	22.4636
131.94	24.8796	25.1207																	132.34	37.086																		131.24	22.47	22.5251
132.94	24.9994	25.2437																	133.34	37.2922																		132.24	22.544	22.5857
133.94	25.1392	25.366																	134.34	37.4958																		133.24	22.5801	22.6454
134.94	25.2483	25.4876																	135.34	37.707																		134.24	22.6306	22.7043
135.94	25.3699	25.6086																	136.34	37.9147																		135.24	22.6917	22.7622
136.94	25.4906	25.7288																	137.34	38.1388																		136.24	22.7713	22.8192
137.94	25.6285	25.8484																	138.34	38.3537																		137.24	22.831	22.8754
138.94	25.751	25.9673																	139.34	38.5585																		138.24	22.9063	22.9307
139.94	25.8719	26.0856																	140.34	38.7649																		139.24	22.9647	22.9852
140.94	25.9915	26.2031																	141.34	38.9939																		140.24	23.0314	23.0388
141.94	26.1145	26.32																	142.34	39.1949																		141.24	23.1081	23.0917
142.94	26.2042	26.4363																	143.34	39.4083																		142.24	23.1625	23.1437
143.94	26.3035	26.5519																	144.34	39.6121																		143.24	23.2236	23.1949
144.94	26.419	26.6668																	145.34	39.8133																		144.24	23.2882	23.2453
145.94	26.5286	26.7811																	146.34	40.0225																		145.24	23.359	23.295
146.94	26.6424	26.8948																	147.34	40.2099																		146.24	23.3946	23.3439
147.94	26.7401	27.0078																	148.34	40.4067																		147.24	23.4603	23.392
148.94	26.8401	27.1202																	149.34	40.5896																		148.24	23.512	23.4394
149.94	26.9546	27.2319																	150.34	40.7709																		149.24	23.5894	23.4861
150.94	27.0426	27.343																	151.34	40.9638																		150.24	23.6373	23.5321
151.94	27.1402	27.4535																	152.34	41.1744																		151.24	23.6875	23.5773
152.94	27.2453	27.5634																	153.34	41.3871																		152.24	23.7289	23.6218
153.94	27.3346	27.6727																	154.34	41.5901																		153.24	23.7704	23.6657
154.94	27.4521	27.7813																	155.34	41.7948																		154.24	23.8098	23.7088
155.94	27.5797	27.8893																	156.34	41.994																		155.24	23.8815	23.7513
156.94	27.6835	27.9967																	157.34	42.1801																		156.24	23.9555	23.7932
157.94	27.7972	28.1035																	158.34	42.3879																		157.24	24.0107	23.8343
158.94	27.9046	28.2097																	159.34	42.5677																		158.24	24.069	23.8749
159.94	28.0002	28.3154																	160.34	42.7551																		159.24	24.1286	23.9148
160.94	28.1006	28.4204																	161.34	42.9729																		160.24	24.1794	23.954
161.94	28.2128	28.5248																	162.34	43.1812																		161.24	24.227	23.9927
162.94	28.3299	28.6286																	163.34	43.3895																		162.24	24.2824	24.0308
163.94	28.4315	28.7319																	164.34	43.5609																		163.24	24.3341	24.0682
164.94	28.5347	28.8345																	165.34	43.749																		164.24	24.3725	24.1051
165.94	28.6307	28.9366																	166.34	43.9329																		165.24	24.4396	24.1414
166.94	28.7209	29.0382																	167.34	44.1271																		166.24	24.4742	24.1771
167.94	28.8123	29.1391																	168.34	44.3103																		167.24	24.519	24.2122
168.94	28.9027	29.2395																	169.34	44.4794																		168.24	24.5591	24.2468
169.94	29.0019	29.3393																	170.34	44.6696																		169.24	24.6114	24.2809
170.94	29.1016	29.4385																	171.34	44.8476																		170.24	24.6658	24.3144
171.94	29.2066	29.5372																	172.34	45.0348																		171.24	24.6931	24.3474
172.94	29.3159	29.6354																	173.34	45.2209																		172.24	24.7428	24.3798
173.94	29.4036	29.733																	174.34	45.4142																		173.24	24.7937	24.4118
174.94	29.5119	29.83																	175.34	45.6181																		174.24	24.8311	24.4432
175.94	29.6108	29.9265																	176.34	45.8051																		175.24	24.8784	24.4741
176.94	29.7298	30.0224																	177.34	45.9982																		176.24	24.9157	24.5046
177.94	29.8572	30.1178																	178.34	46.2045																		177.24	24.9809	24.5345
178.94	30.0068	30.2127																	179.34	43.7332																		178.24	25.0449	24.564
179.94	28.9562	30.307																	180.34	47.4726																		179.24	24.7468	24.593
180.94	30.8148	29.3686																	181.34	48.4293																		180.24	25.3739	23.744
181.94	30.6364	29.3636																	182.34	46.4378																		181.24	24.871	23.7227
182.94	30.1712	29.3585																	183.34	46.3835																		182.24	24.7911	23.7014
183.94	30.107	29.3535																	184.34	46.3861																		183.24	24.7338	23.6801
184.94	29.994	29.3484																	185.34	46.4302																		184.24	24.6111	23.6588
185.94	29.9529	29.3434																	186.34	46.3785																		185.24	24.5375	23.6376
186.94	29.9455	29.3384																	187.34	46.4005																		186.24	24.3763	23.6164
187.94	29.9283	29.3333																	188.34	46.3581																		187.24	24.2985	23.5952
188.94	29.8128	29.3283																	189.34	46.377																		188.24	24.2691	23.5741
189.94	29.8251	29.3232																	190.34	46.3675																		189.24	24.2058	23.553
190.94	29.8867	29.3182																	191.34	46.2951																		190.24	24.1251	23.5319
191.94	29.8792	29.3132																	192.34	46.2717																		191.24	24.0853	23.5108
192.94	29.8745	29.3081																	193.34	46.2806																		192.24	24.0823	23.4897
193.94	29.8409	29.3031																	194.34	46.222																		193.24	24.0424	23.4687
194.94	29.7821	29.2981																	195.34	46.2851																		194.24	23.9428	23.4477
195.94	29.757	29.293																	196.34	46.3184																		195.24	23.9188	23.4267
196.94	29.756	29.288																	197.34	46.3181																		196.24	23.8775	23.4058
197.94	29.7691	29.283																	198.34	46.3165																		197.24	23.8103	23.3849
198.94	29.7143	29.2779																	199.34	46.2781																		198.24	23.7745	23.364
199.94	29.743	29.2729																	200.34	46.266																		199.24	23.7675	23.3431
200.94	29.7039	29.2679																	201.34	46.2971																		200.24	23.7519	23.3223
201.94	29.6284	29.2629																	202.34	46.2924																		201.24	23.6218	23.3014
202.94	29.613	29.2578																	203.34	46.2915																		202.24	23.5427	23.2806
203.94	29.6244	29.2528																	204.34	46.2986																		203.24	23.5717	23.2599
204.94	29.6234	29.2478																	205.34	46.2977																		204.24	23.5588	23.2391
205.94	29.6078	29.2428																	206.34	46.2726																		205.24	23.4845	23.2184
206.94	29.5846	29.2377																	207.34	46.2554																		206.24	23.4011	23.1977
207.94	29.5768	29.2327																	208.34	46.2359																		207.24	23.3787	23.177
208.94	29.5675	29.2277																	209.34	46.2416																		208.24	23.4045	23.1564
209.94	29.5814	29.2227																	210.34	46.2242																		209.24	23.3364	23.1358
210.94	29.5709	29.2176																	211.34	46.2283																		210.24	23.2639	23.1152
211.94	29.537	29.2126																	212.34	46.2623																		211.24	23.2552	23.0946
212.94	29.5159	29.2076																	213.34	46.264																		212.24	23.2121	23.074
213.94	29.5057	29.2026																	214.34	46.2695																		213.24	23.1611	23.0535
214.94	29.4951	29.1976																	215.34	46.2466																		214.24	23.1291	23.033
215.94	29.5008	29.1926																	216.34	46.2332																		215.24	23.1378	23.0125
216.94	29.4649	29.1875																	217.34	46.2251																		216.24	23.1111	22.9921
217.94	29.438	29.1825																	218.34	46.2333																		217.24	23.0464	22.9716
218.94	29.4385	29.1775																	219.34	46.2225																		218.24	23.0062	22.9512
219.94	29.4418	29.1725																	220.34	46.2105																		219.24	22.9397	22.9309
220.94	29.4129	29.1675																	221.34	46.1844																		220.24	22.8979	22.9105
221.94	29.3932	29.1625																	222.34	46.1771																		221.24	22.8746	22.8902
222.94	29.3452	29.1575																	223.34	46.168																		222.24	22.8626	22.8699
223.94	29.2969	29.1525																	224.34	46.1699																		223.24	22.8174	22.8496
224.94	29.2711	29.1475																	225.34	46.1851																		224.24	22.7943	22.8293
225.94	29.2961	29.1424																	226.34	46.1957																		225.24	22.7839	22.8091
226.94	29.3142	29.1374																	227.34	46.2033																		226.24	22.7524	22.7889
227.94	29.3302	29.1324																	228.34	46.2137																		227.24	22.7024	22.7687
228.94	29.3078	29.1274																	229.34	46.2187																		228.24	22.6798	22.7485
229.94	29.2981	29.1224																	230.34	46.2226																		229.24	22.6514	22.7284
230.94	29.3049	29.1174																	231.34	46.2006																		230.24	22.6305	22.7082
231.94	29.2701	29.1124																	232.34	46.1622																		231.24	22.5588	22.6881
232.94	29.2846	29.1074																	233.34	46.1482																		232.24	22.5323	22.6681
233.94	29.3013	29.1024																	234.34	46.1508																		233.24	22.4947	22.648
234.94	29.3193	29.0974																	235.34	46.1591																		234.24	22.4814	22.628
235.94	29.3211	29.0924																	236.34	46.1771																		235.24	22.4604	22.608
236.94	29.2941	29.0874																	237.34	46.1917																		236.24	22.4325	22.588
237.94	29.2869	29.0824																	238.34	46.1869																		237.24	22.3932	22.5681
238.94	29.2696	29.0774																	239.34	46.173																		238.24	22.3709	22.5481
239.94	29.2782	29.0724																	240.34	46.1531																		239.24	22.3257	22.5282
240.94	29.2607	29.0674																	241.34	46.1551																		240.24	22.312	22.5083
241.94	29.2414	29.0625																	242.34	46.1433																		241.24	22.2905	22.4885
242.94	29.2139	29.0575																	243.34	46.1338																		242.24	22.2648	22.4686
243.94	29.2105	29.0525																	244.34	46.1389																		243.24	22.2217	22.4488
244.94	29.1836	29.0475																	245.34	46.1564																		244.24	22.1816	22.429
245.94	29.1768	29.0425																	246.34	46.1623																		245.24	22.1297	22.4093
246.94	29.1683	29.0375																	247.34	46.1713																		246.24	22.0995	22.3895
247.94	29.1455	29.0325																	248.34	46.1603																		247.24	22.0725	22.3698
248.94	29.1431	29.0275																	249.34	46.1507																		248.24	22.0666	22.3501
249.94	29.1335	29.0225																	250.34	46.1387																		249.24	22.0604	22.3304
250.94	29.1265	29.0176																	251.34	46.1278																		250.24	22.058	22.3108
251.94	29.1378	29.0126																	252.34	46.1297																		251.24	22.0308	22.2911
252.94	29.1555	29.0076																	253.34	46.1166																		252.24	21.9931	22.2715
253.94	29.1578	29.0026																	254.34	46.1016																		253.24	21.9516	22.252
254.94	29.1432	28.9976																	255.34	46.0815																		254.24	21.9233	22.2324
255.94	29.1372	28.9926																	256.34	46.0576																		255.24	21.9117	22.2128
256.94	29.1055	28.9877																	257.34	46.0404																		256.24	21.9019	22.1933
257.94	29.0931	28.9827																	258.34	46.0332																		257.24	21.9021	22.1738
258.94	29.096	28.9777																	259.34	46.038																		258.24	21.8809	22.1544
259.94	29.0839	28.9727																	260.34	46.0492																		259.24	21.862	22.1349
260.94	29.0701	28.9677																	261.34	46.0568																		260.24	21.83	22.1155
261.94	29.0804	28.9628																	262.34	46.075																		261.24	21.7935	22.0961
262.94	29.0634	28.9578																	263.34	46.0881																		262.24	21.7731	22.0767
263.94	29.0443	28.9528																	264.34	46.0807																		263.24	21.7439	22.0573
264.94	29.0428	28.9478																	265.34	46.0801																		264.24	21.7403	22.038
265.94	29.0249	28.9429																	266.34	46.0794																		265.24	21.7076	22.0187
266.94	29.038	28.9379																	267.34	46.0748																		266.24	21.6933	21.9994
267.94	29.0492	28.9329																	268.34	46.065																		267.24	21.6926	21.9801
268.94	29.0315	28.928																	269.34	46.0649																		268.24	21.6805	21.9609
269.94	29.0514	28.923																	270.34	46.0495																		269.24	21.643	21.9416
270.94	29.0311	28.918																	271.34	46.0345																		270.24	21.6119	21.9224
271.94	29.0031	28.913																	272.34	46.0159																		271.24	21.6013	21.9033
272.94	28.9667	28.9081																	273.34	46.0012																		272.24	21.5984	21.8841
273.94	28.961	28.9031																	274.34	45.9884																		273.24	21.5797	21.865
274.94	28.9505	28.8982																	275.34	45.9752																		274.24	21.5694	21.8458
275.94	28.9699	28.8932																	276.34	45.9728																		275.24	21.5419	21.8267
276.94	28.9685	28.8882																	277.34	45.9703																		276.24	21.5196	21.8077
277.94	28.9775	28.8833																	278.34	45.9807																		277.24	21.499	21.7886
278.94	28.9809	28.8783																	279.34	45.9776																		278.24	21.4635	21.7696
279.94	28.9568	28.8733																	280.34	45.9694																		279.24	21.4495	21.7506
280.94	28.9675	28.8684																	281.34	45.9661																		280.24	21.4198	21.7316
281.94	28.9713	28.8634																	282.34	45.9785																		281.24	21.373	21.7126
282.94	28.9341	28.8585																	283.34	45.9771																		282.24	21.334	21.6937
283.94	28.9215	28.8535																	284.34	45.9743																		283.24	21.3077	21.6748
284.94	28.9345	28.8485																	285.34	45.963																		284.24	21.2731	21.6559
285.94	28.9233	28.8436																	286.34	45.9621																		285.24	21.2678	21.637
286.94	28.9295	28.8386																	287.34	45.9484																		286.24	21.2493	21.6181
287.94	28.913	28.8337																	288.34	45.941																		287.24	21.2192	21.5993
288.94	28.9217	28.8287																	289.34	45.9269																		288.24	21.1949	21.5805
289.94	28.9214	28.8238																	290.34	45.9328																		289.24	21.1844	21.5617
290.94	28.9065	28.8188																	291.34	45.9296																		290.24	21.1533	21.5429
291.94	28.919	28.8139																	292.34	45.9285																		291.24	21.1451	21.5242
292.94	28.9205	28.8089																	293.34	45.9386																		292.24	21.1317	21.5054
293.94	28.937	28.804																	294.34	45.9334																		293.24	21.113	21.4867
294.94	28.9696	28.799																	295.34	45.9284																		294.24	21.1195	21.468
295.94	28.9779	28.7941																	296.34	45.9247																		295.24	21.0824	21.4494
296.94	29.0028	28.7891																	297.34	45.9238																		296.24	21.0696	21.4307
297.94	29.0106	28.7842																	298.34	45.8851																		297.24	21.0614	21.4121
298.94	28.9995	28.7792																	299.34	45.8682																		298.24	21.0592	21.3935
299.94	28.9834	28.7743																	300.34	45.8591																		299.24	21.0352	21.3749
300.94	28.9985	28.7694																	301.34	45.8596																		300.24	21.0145	21.3564
301.94	28.9582	28.7644																	302.34	45.8503																		301.24	21.0111	21.3378
302.94	28.9178	28.7595																	303.34	45.841																		302.24	20.9926	21.3193
303.94	28.8917	28.7545																	304.34	45.8402																		303.24	20.9812	21.3008
304.94	28.8617	28.7496																	305.34	45.8412																		304.24	20.9719	21.2823
305.94	28.8621	28.7447																	306.34	45.8404																		305.24	20.9552	21.2639
306.94	28.8695	28.7397																	307.34	45.8256																		306.24	20.9221	21.2455
307.94	28.8706	28.7348																	308.34	45.8303																		307.24	20.9012	21.227
308.94	28.8823	28.7298																	309.34	45.83																		308.24	20.8607	21.2087
309.94	28.8546	28.7249																	310.34	45.8347																		309.24	20.8381	21.1903
310.94	28.8349	28.72																	311.34	45.8265																		310.24	20.8126	21.1719
311.94	28.8123	28.715																	312.34	45.8362																		311.24	20.7967	21.1536
312.94	28.8084	28.7101																	313.34	45.8345																		312.24	20.771	21.1353
313.94	28.8002	28.7052																	314.34	45.8518																		313.24	20.7707	21.117
314.94	28.8102	28.7002																	315.34	45.8447																		314.24	20.7707	21.0987
315.94	28.8343	28.6953																	316.34	45.8449																		315.24	20.7679	21.0805
316.94	28.8205	28.6904																	317.34	45.8437																		316.24	20.7486	21.0623
317.94	28.8268	28.6855																	318.34	45.8442																		317.24	20.7297	21.044
318.94	28.802	28.6805																	319.34	45.8298																		318.24	20.7193	21.0259
319.94	28.7817	28.6756																	320.34	45.8198																		319.24	20.6903	21.0077
320.94	28.7722	28.6707																	321.34	45.8228																		320.24	20.6701	20.9895
321.94	28.7502	28.6657																	322.34	45.8036																		321.24	20.6413	20.9714
322.94	28.7503	28.6608																	323.34	45.7821																		322.24	20.6463	20.9533
323.94	28.731	28.6559																	324.34	45.7687																		323.24	20.6301	20.9352
324.94	28.7285	28.651																	325.34	45.7538																		324.24	20.6	20.9172
325.94	28.7568	28.6461																	326.34	45.7629																		325.24	20.5798	20.8991
326.94	28.7536	28.6411																	327.34	45.7555																		326.24	20.5516	20.8811
327.94	28.7693	28.6362																	328.34	45.7439																		327.24	20.5197	20.8631
328.94	28.7616	28.6313																	329.34	45.758																		328.24	20.4858	20.8451
329.94	28.7439	28.6264																	330.34	45.7643																		329.24	20.4809	20.8271
330.94	28.7339	28.6215																	331.34	45.7646																		330.24	20.4717	20.8092
331.94	28.7051	28.6165																	332.34	45.7613																		331.24	20.4536	20.7913
332.94	28.667	28.6116																	333.34	45.7603																		332.24	20.4621	20.7734
333.94	28.6445	28.6067																	334.34	45.7613																		333.24	20.4521	20.7555
334.94	28.624	28.6018																	335.34	45.7455																		334.24	20.434	20.7376
335.94	28.5923	28.5969																	336.34	45.7541																		335.24	20.4202	20.7198
336.94	28.5922	28.592																	337.34	45.7449																		336.24	20.4036	20.7019
337.94	28.5826	28.5871																	338.34	45.7384																		337.24	20.399	20.6841
338.94	28.5793	28.5822																	339.34	45.7414																		338.24	20.3945	20.6663
339.94	28.5648	28.5772																	340.34	45.7342																		339.24	20.382	20.6486
340.94	28.5532	28.5723																	341.34	45.7471																		340.24	20.3796	20.6308
341.94	28.5512	28.5674																	342.34	45.749																		341.24	20.3447	20.6131
342.94	28.5673	28.5625																	343.34	45.7359																		342.24	20.3237	20.5954
343.94	28.5777	28.5576																	344.34	45.7258																		343.24	20.2934	20.5777
344.94	28.597	28.5527																	345.34	45.7342																		344.24	20.2725	20.56
345.94	28.6202	28.5478																	346.34	45.7213																		345.24	20.2543	20.5424
346.94	28.6284	28.5429																	347.34	45.699																		346.24	20.2413	20.5248
347.94	28.6463	28.538																	348.34	45.6925																		347.24	20.2387	20.5072
348.94	28.6428	28.5331																	349.34	45.6833																		348.24	20.2224	20.4896
349.94	28.6262	28.5282																	350.34	45.6697																		349.24	20.2085	20.472
350.94	28.6049	28.5233																	351.34	45.6605																		350.24	20.183	20.4544
351.94	28.5912	28.5184																	352.34	45.6638																		351.24	20.1807	20.4369
352.94	28.5747	28.5135																	353.34	45.682																		352.24	20.1716	20.4194
353.94	28.5625	28.5086																	354.34	45.6834																		353.24	20.1335	20.4019
354.94	28.5443	28.5037																	355.34	45.6836																		354.24	20.1218	20.3844
355.94	28.5415	28.4988																	356.34	45.6833																		355.24	20.1097	20.367
356.94	28.5385	28.4939																	357.34	45.6935																		356.24	20.1017	20.3495
357.94	28.5317	28.489																	358.34	45.6961																		357.24	20.0927	20.3321
358.94	28.5317	28.4841																	359.34	45.6926																		358.24	20.1	20.3147
359.94	28.533	28.4792																	360.34	45.7041																		359.24	20.0823	20.2973
360.94	28.5302	28.4743																	361.34	45.7141																		360.24	20.0812	20.28
361.94	28.5226	28.4694																	362.34	45.717																		361.24	20.0964	20.2626
362.94	28.5141	28.4645																	363.34	45.7046																		362.24	20.08	20.2453
363.94	28.5026	28.4597																	364.34	45.686																		363.24	20.0522	20.228
364.94	28.4863	28.4548																	365.34	45.6713																		364.24	20.0245	20.2107
365.94	28.4739	28.4499																	366.34	45.6502																		365.24	20.0008	20.1935
366.94	28.476	28.445																	367.34	45.6363																		366.24	19.9717	20.1762
367.94	28.4812	28.4401																	368.34	45.601																		367.24	19.9406	20.159
368.94	28.4904	28.4352																	369.34	45.5896																		368.24	19.9307	20.1418
369.94	28.4925	28.4303																	370.34	45.5711																		369.24	19.9218	20.1246
370.94	28.4924	28.4254																	371.34	45.5734																		370.24	19.9284	20.1074
371.94	28.4908	28.4206																	372.34	45.5637																		371.24	19.9177	20.0903
372.94	28.4924	28.4157																	373.34	45.5644																		372.24	19.9085	20.0731
373.94	28.4738	28.4108																	374.34	45.5543																		373.24	19.9025	20.056
374.94	28.4636	28.4059																	375.34	45.5529																		374.24	19.9081	20.0389
375.94	28.4696	28.401																	376.34	45.5685																		375.24	19.9189	20.0218
376.94	28.4647	28.3962																	377.34	45.5486																		376.24	19.9222	20.0048
377.94	28.4497	28.3913																	378.34	45.5455																		377.24	19.9045	19.9877
378.94	28.4511	28.3864																	379.34	45.54																		378.24	19.8923	19.9707
379.94	28.468	28.3815																	380.34	45.5527																		379.24	19.8893	19.9537
380.94	28.4613	28.3767																	381.34	45.5355																		380.24	19.8814	19.9367
381.94	28.4498	28.3718																	382.34	45.5209																		381.24	19.8702	19.9198
382.94	28.4434	28.3669																	383.34	45.5208																		382.24	19.8605	19.9028
383.94	28.422	28.362																	384.34	45.5133																		383.24	19.8573	19.8859
384.94	28.4116	28.3572																	385.34	45.5135																		384.24	19.8331	19.869
385.94	28.384	28.3523																	386.34	45.5103																		385.24	19.822	19.8521
386.94	28.3811	28.3474																	387.34	45.5125																		386.24	19.8016	19.8352
387.94	28.4013	28.3426																	388.34	45.5125																		387.24	19.7935	19.8184
388.94	28.4007	28.3377																	389.34	45.5078																		388.24	19.7821	19.8015
389.94	28.3933	28.3328																	390.34	45.5088																		389.24	19.7705	19.7847
390.94	28.4024	28.3279																	391.34	45.5201																		390.24	19.7583	19.7679
391.94	28.4184	28.3231																	392.34	45.5084																		391.24	19.74	19.7511
392.94	28.4118	28.3182																	393.34	45.5002																		392.24	19.7307	19.7343
393.94	28.4034	28.3133																	394.34	45.5086																		393.24	19.7285	19.7176
394.94	28.4078	28.3085																	395.34	45.5096																		394.24	19.7107	19.7009
395.94	28.412	28.3036																	396.34	45.5013																		395.24	19.6996	19.6842
396.94	28.4035	28.2988																	397.34	45.4908																		396.24	19.682	19.6675
397.94	28.3823	28.2939																	398.34	45.4971																		397.24	19.6799	19.6508
398.94	28.3729	28.289																	399.34	45.4742																		398.24	19.6616	19.6341
399.94	28.365	28.2842																	400.34	45.4498																		399.24	19.6399	19.6175
400.94	28.3432	28.2793																	401.34	45.4334																		400.24	19.6134	19.6009
401.94	28.3324	28.2745																	402.34	45.4279																		401.24	19.5925	19.5843
402.94	28.3411	28.2696																	403.34	45.441																		402.24	19.5802	19.5677
403.94	28.3263	28.2647																	404.34	45.4392																		403.24	19.5604	19.5511
404.94	28.3049	28.2599																	405.34	45.4472																		404.24	19.5419	19.5346
405.94	28.2911	28.255																	406.34	45.4611																		405.24	19.5484	19.518
406.94	28.3106	28.2502																	407.34	45.4735																		406.24	19.5583	19.5015
407.94	28.3021	28.2453																	408.34	45.4778																		407.24	19.5482	19.485
408.94	28.3011	28.2405																	409.34	45.458																		408.24	19.5326	19.4685
409.94	28.3013	28.2356																	410.34	45.4523																		409.24	19.5193	19.4521
410.94	28.3068	28.2308																	411.34	45.4498																		410.24	19.4903	19.4356
411.94	28.3007	28.2259																	412.34	45.449																		411.24	19.473	19.4192
412.94	28.2941	28.2211																	413.34	45.4258																		412.24	19.4515	19.4028
413.94	28.2899	28.2162																	414.34	45.4244																		413.24	19.4313	19.3864
414.94	28.2986	28.2114																	415.34	45.4351																		414.24	19.4243	19.37
415.94	28.2851	28.2065																	416.34	45.4269																		415.24	19.4296	19.3537
416.94	28.2753	28.2017																	417.34	45.4107																		416.24	19.4234	19.3373
417.94	28.2741	28.1968																	418.34	45.4035																		417.24	19.4388	19.321
418.94	28.288	28.192																	419.34	45.415																		418.24	19.4238	19.3047
419.94	28.2654	28.1872																	420.34	45.3974																		419.24	19.4022	19.2884
420.94	28.2432	28.1823																	421.34	45.3828																		420.24	19.389	19.2722
421.94	28.2412	28.1775																	422.34	45.3879																		421.24	19.3802	19.2559
422.94	28.2327	28.1726																	423.34	45.3797																		422.24	19.3775	19.2397
423.94	28.2156	28.1678																	424.34	45.3724																		423.24	19.3701	19.2235
424.94	28.1864	28.163																	425.34	45.3749																		424.24	19.3773	19.2073
425.94	28.1738	28.1581																	426.34	45.3877																		425.24	19.3677	19.1911
426.94	28.163	28.1533																	427.34	45.3802																		426.24	19.362	19.1749
427.94	28.1735	28.1484																	428.34	45.373																		427.24	19.3578	19.1588
428.94	28.1787	28.1436																	429.34	45.367																		428.24	19.3523	19.1426
429.94	28.1735	28.1388																	430.34	45.3851																		429.24	19.3444	19.1265
430.94	28.1924	28.1339																	431.34	45.3787																		430.24	19.3341	19.1104
431.94	28.2024	28.1291																	432.34	45.3746																		431.24	19.3277	19.0943
432.94	28.1929	28.1243																	433.34	45.3828																		432.24	19.3096	19.0783
433.94	28.1828	28.1194																	434.34	45.3903																		433.24	19.2925	19.0622
434.94	28.1625	28.1146																	435.34	45.384																		434.24	19.2714	19.0462
435.94	28.1599	28.1098																	436.34	45.3791																		435.24	19.2606	19.0302
436.94	28.1497	28.105																	437.34	45.3738																		436.24	19.2509	19.0142
437.94	28.1415	28.1001																	438.34	45.3576																		437.24	19.2502	18.9982
438.94	28.1324	28.0953																	439.34	45.3478																		438.24	19.2443	18.9823
439.94	28.123	28.0905																	440.34	45.361																		439.24	19.2407	18.9663
440.94	28.1112	28.0857																	441.34	45.3746																		440.24	19.2191	18.9504
441.94	28.1228	28.0808																	442.34	45.3806																		441.24	19.1927	18.9345
442.94	28.1393	28.076																	443.34	45.3627																		442.24	19.1878	18.9186
443.94	28.1362	28.0712																	444.34	45.3717																		443.24	19.1698	18.9027
444.94	28.1247	28.0664																	445.34	45.3603																		444.24	19.1484	18.8869
445.94	28.1306	28.0615																	446.34	45.3412																		445.24	19.1415	18.871
446.94	28.114	28.0567																	447.34	45.3328																		446.24	19.1331	18.8552
447.94	28.1026	28.0519																	448.34	45.3361																		447.24	19.1301	18.8394
448.94	28.0761	28.0471																	449.34	45.3451																		448.24	19.121	18.8236
449.94	28.0523	28.0423																	450.34	45.3435																		449.24	19.1197	18.8078
450.94	28.0597	28.0374																	451.34	45.3307																		450.24	19.1112	18.792
451.94	28.0506	28.0326																	452.34	45.3309																		451.24	19.1021	18.7763
452.94	28.0404	28.0278																	453.34	45.34																		452.24	19.1003	18.7606
453.94	28.0201	28.023																	454.34	45.3416																		453.24	19.0815	18.7449
454.94	28.0278	28.0182																	455.34	45.3265																		454.24	19.0702	18.7292
455.94	28.0242	28.0134																	456.34	45.3193																		455.24	19.0531	18.7135
456.94	28.0015	28.0086																	457.34	45.3095																		456.24	19.0394	18.6978
457.94	28.0015	28.0037																	458.34	45.3092																		457.24	19.0331	18.6822
458.94	27.9931	27.9989																	459.34	45.3125																		458.24	19.0214	18.6666
459.94	28.0135	27.9941																	460.34	45.3019																		459.24	18.9941	18.6509
460.94	27.9965	27.9893																	461.34	45.2897																		460.24	18.9992	18.6354
461.94	27.9937	27.9845																	462.34	45.2906																		461.24	19.0088	18.6198
462.94	27.9994	27.9797																	463.34	45.2888																		462.24	18.9836	18.6042
463.94	27.9996	27.9749																	464.34	45.2743																		463.24	18.987	18.5887
464.94	27.993	27.9701																	465.34	45.2619																		464.24	18.9901	18.5731
465.94	27.9765	27.9653																	466.34	45.2513																		465.24	18.9805	18.5576
466.94	27.9799	27.9605																	467.34	45.2359																		466.24	18.9696	18.5421
467.94	27.9709	27.9557																	468.34	45.2193																		467.24	18.9502	18.5266
468.94	27.9724	27.9509																	469.34	45.2406																		468.24	18.9532	18.5112
469.94	27.9744	27.9461																	470.34	45.2342																		469.24	18.9495	18.4957
470.94	27.981	27.9413																	471.34	45.2278																		470.24	18.9477	18.4803
471.94	27.9735	27.9365																	472.34	45.2447																		471.24	18.9529	18.4649
472.94	27.9639	27.9317																	473.34	45.2601																		472.24	18.9526	18.4495
473.94	27.9536	27.9269																	474.34	45.2707																		473.24	18.9592	18.4341
474.94	27.9453	27.9221																	475.34	45.2666																		474.24	18.9423	18.4187
475.94	27.9493	27.9173																	476.34	45.2693																		475.24	18.9396	18.4034
476.94	27.9445	27.9125																	477.34	45.258																		476.24	18.8943	18.388
477.94	27.9402	27.9077																	478.34	45.2504																		477.24	18.8714	18.3727
478.94	27.95	27.9029																	479.34	45.2593																		478.24	18.8502	18.3574
479.94	27.9418	27.8981																	480.34	45.1347																		479.24	18.7785	18.3421
480.94	27.9346	27.8933
																																						-60.66			0.0601277	0
-60.06			0.0645795	0															-59.66		0																	-59.66			-0.118275	0
-59.06			0.0430532	0															-58.66		0																	-58.66			-0.0766339	0
-58.06			0.0345378	0															-57.66		0																	-57.66			-0.111594	0
-57.06			0.0391397	0															-56.66		0																	-56.66			-0.101889	0
-56.06			0.0280013	0															-55.66		0																	-55.66			-0.0674171	0
-55.06			0.0272808	0															-54.66		0																	-54.66			-0.0507293	0
-54.06			0.016356	0															-53.66		0																	-53.66			-0.00371	0
-53.06			-0.00283	0															-52.66		0																	-52.66			-0.0188951	0
-52.06			-0.0262823	0															-51.66		0																	-51.66			-0.0765738	0
-51.06			-0.0144119	0															-50.66		0																	-50.66			-0.0777578	0
-50.06			0.0156779	0															-49.66		0																	-49.66			-0.0706038	0
-49.06			0.0190969	0															-48.66		0																	-48.66			-0.0771832	0
-48.06			0.0195065	0															-47.66		0																	-47.66			-0.0942369	0
-47.06			0.0124383	0															-46.66		0																	-46.66			-0.117345	0
-46.06			-0.0135498	0															-45.66		0																	-45.66			-0.127856	0
-45.06			-0.0150213	0															-44.66		0																	-44.66			-0.155908	0
-44.06			-0.00356	0															-43.66		0																	-43.66			-0.183203	0
-43.06			-0.0109863	0															-42.66		0																	-42.66			-0.219299	0
-42.06			-0.0221252	0															-41.66		0																	-41.66			-0.24248	0
-41.06			-0.0327144	0															-40.66		0																	-40.66			-0.28706	0
-40.06			-0.023407	0															-39.66		0																	-39.66			-0.321826	0
-39.06			-0.0302064	0															-38.66		0																	-38.66			-0.347497	0
-38.06			-0.0216799	0															-37.66		0																	-37.66			-0.36726	0
-37.06			-0.0303221	0															-36.66		0																	-36.66			-0.402734	0
-36.06			-0.0249879	0															-35.66		0																	-35.66			-0.439428	0
-35.06			-0.021795	0															-34.66		0																	-34.66			-0.454345	0
-34.06			-0.012573	0															-33.66		0																	-33.66			-0.462402	0
-33.06			-0.0302358	0															-32.66		0																	-32.66			-0.473351	0
-32.06			-0.049309	0															-31.66		0																	-31.66			-0.492724	0
-31.06			-0.0441759	0															-30.66		0																	-30.66			-0.484643	0
-30.06			-0.0337758	0															-29.66		0																	-29.66			-0.503234	0
-29.06			-0.00302	0															-28.66		0																	-28.66			-0.512438	0
-28.06			-0.00272	0															-27.66		0																	-27.66			-0.513317	0
-27.06			0.00614738	0															-26.66		0																	-26.66			-0.515966	0
-26.06			-0.00241	0															-25.66		0																	-25.66			-0.532543	0
-25.06			0.00705051	0															-24.66		0																	-24.66			-0.523607	0
-24.06			0.0156382	0															-23.66		0																	-23.66			-0.52274	0
-23.06			0.00906539	0															-22.66		0																	-22.66			-0.497509	0
-22.06			-0.00437	0															-21.66		0																	-21.66			-0.508373	0
-21.06			-0.0456396	0															-20.66		0																	-20.66			-0.372621	0
-20.06			-0.061815	0															-19.66		0																	-19.66			-0.289342	0
-19.06			-0.0711653	0															-18.66		0																	-18.66			-0.0181837	0
-18.06			-0.0751628	0															-17.66		0																	-17.66			0.0825219	0
-17.06			-0.0653856	0															-16.66		0																	-16.66			0.0542986	0
-16.06			-0.0475633	0															-15.66		0																	-15.66			0.0104874	0
-15.06			-0.0432661	0															-14.66		0																	-14.66			0.0226454	0
-14.06			-0.0433028	0															-13.66		0																	-13.66			0.000953406	0
-13.06			-0.0446943	0															-12.66		0																	-12.66			0.00481105	0
-12.06			-0.032719	0															-11.66		0																	-11.66			0.00245483	0
-11.06			-0.00486	0															-10.66		0																	-10.66			-0.00774	0
-10.06			0.00927357	0															-9.65997		0																	-9.65997			0.00876588	0
-9.06			0.025228	0															-8.65997		0																	-8.65997			0.0157723	0
-8.06			0.0358358	0															-7.65997		0																	-7.65997			0.015565	0
-7.06			0.010568	0															-6.65997		0																	-6.65997			0.0325572	0
-6.06			-0.00511	0															-5.65997		0																	-5.65997			0.0543714	0
-5.06			-0.0267915	0															-4.65997		0																	-4.65997			0.0723647	0
-4.06			-0.0209807	0															-3.65997		0																	-3.65997			0.113173	0
-3.06			-0.0388254	0															-2.65997		0																	-2.65997			0.0996874	0
-2.06			0.023717	0															-1.65997		0																	-1.65997			-0.106938	0
-1.06			-0.0248092	0															-0.659973		0																	-0.659973			1.00051	0
-0.0599976			3.86728	0															0.340027		0.802722																	0.340027			-0.0840249	1.13206
0.940002			-0.206461	0.46656															1.34003		1.13389																	1.34003			-0.501204	1.28762
1.94			0.0341663	0.595939															2.34003		1.4641																	2.34003			0.355388	1.44243
2.94			0.53029	0.724941															3.34003		1.79336																	3.34003			0.553227	1.59649
3.94			0.696114	0.853569															4.34003		2.12167																	4.34003			0.830679	1.74982
4.94			0.901834	0.981824															5.34003		2.44904																	5.34003			1.03789	1.9024
5.94			1.02822	1.10971															6.34003		2.77547																	6.34003			1.27792	2.05424
6.94			1.1906	1.23722															7.34003		3.10096																	7.34003			1.45504	2.20535
7.94			1.25053	1.36436															8.34003		3.42551																	8.34003			1.65155	2.35572
8.94			1.48602	1.49113															9.34003		3.74913																	9.34003			1.89566	2.50535
9.94			1.68035	1.61753															10.34		4.07181																	10.34			2.12926	2.65425
10.94			1.90932	1.74356															11.34		4.39357																	11.34			2.32682	2.80241
11.94			1.98162	1.86923															12.34		4.7144																	12.34			2.45975	2.94984
12.94			2.15728	1.99454															13.34		5.0343																	13.34			2.63371	3.09654
13.94			2.37098	2.11948															14.34		5.35329																	14.34			2.80178	3.24251
14.94			2.51385	2.24405															15.34		5.67136																	15.34			3.00679	3.38775
15.94			2.65392	2.36827															16.34		5.98851																	16.34			3.15741	3.53226
16.94			2.79584	2.49212															17.34		6.30475																	17.34			3.33154	3.67605
17.94			2.95244	2.61562															18.34		6.62008																	18.34			3.51509	3.81911
18.94			3.10486	2.73875															19.34		6.9345																	19.34			3.66713	3.96145
19.94			3.25816	2.86153															20.34		7.24801																	20.34			3.91839	4.10307
20.94			3.37606	2.98395															21.34		7.56062																	21.34			4.13233	4.24397
21.94			3.47602	3.10602															22.34		7.87234																	22.34			4.26563	4.38414
22.94			3.60254	3.22773															23.34		8.18315																	23.34			4.46283	4.5236
23.94			3.79708	3.34908															24.34		8.49307																	24.34			4.58555	4.66234
24.94			3.91084	3.47009															25.34		8.8021																	25.34			4.70377	4.80037
25.94			4.01673	3.59074															26.34		9.11024																	26.34			4.83606	4.93768
26.94			4.12346	3.71104															27.34		9.41749																	27.34			5.04903	5.07428
27.94			4.24665	3.831															28.34		9.72385																	28.34			5.24212	5.21018
28.94			4.37299	3.9506															29.34		10.0293																	29.34			5.42011	5.34536
29.94			4.51952	4.06986															30.34		10.3339																	30.34			5.53842	5.47983
30.94			4.67356	4.18877															31.34		10.6377																	31.34			5.6567	5.6136
31.94			4.775	4.30734															32.34		10.9405																	32.34			5.81304	5.74666
32.94			4.88067	4.42556															33.34		11.2425																	33.34			5.99826	5.87903
33.94			5.0171	4.54343															34.34		11.5436																	34.34			6.15386	6.01069
34.94			5.12248	4.66097															35.34		11.8438																	35.34			6.32725	6.14165
35.94			5.24129	4.77816															36.34		12.1432																	36.34			6.47222	6.27191
36.94			5.37833	4.89502															37.34		12.4417																	37.34			6.58696	6.40148
37.94			5.53183	5.01153															38.34		12.7394																	38.34			6.71372	6.53035
38.94			5.65842	5.1277															39.34		13.0362																	39.34			6.85751	6.65853
39.94			5.75401	5.24354															40.34		13.3321																	40.34			6.97476	6.78601
40.94			5.83302	5.35904															41.34		13.6272																	41.34			7.08667	6.91281
41.94			5.92354	5.47421															42.34		13.9214																	42.34			7.23184	7.03892
42.94			6.03352	5.58904															43.34		14.2148																	43.34			7.38814	7.16435
43.94			6.14424	5.70354															44.34		14.5074																	44.34			7.50825	7.28908
44.94			6.27166	5.8177															45.34		14.7991																	45.34			7.63846	7.41314
45.94			6.39482	5.93154															46.34		15.0899																	46.34			7.75953	7.53652
46.94			6.52248	6.04504															47.34		15.38																	47.34			7.9043	7.65921
47.94			6.64153	6.15821															48.34		15.6691																	48.34			8.05678	7.78123
48.94			6.71843	6.27105															49.34		15.9575																	49.34			8.19774	7.90258
49.94			6.81667	6.38357															50.34		16.245																	50.34			8.34552	8.02325
50.94			6.9211	6.49576															51.34		16.5317																	51.34			8.47671	8.14325
51.94			7.00768	6.60762															52.34		16.8176																	52.34			8.60986	8.26258
52.94			7.10519	6.71916															53.34		17.1026																	53.34			8.70358	8.38124
53.94			7.22353	6.83038															54.34		17.3868																	54.34			8.82122	8.49923
54.94			7.30538	6.94127															55.34		17.6703																	55.34			8.92366	8.61657
55.94			7.38866	7.05184															56.34		17.9528																	56.34			9.06923	8.73323
56.94			7.47734	7.16208															57.34		18.2346																	57.34			9.19135	8.84924
57.94			7.59397	7.27201															58.34		18.5156																	58.34			9.33131	8.96459
58.94			7.69152	7.38162															59.34		18.7957																	59.34			9.45048	9.07929
59.94			7.81413	7.49091															60.34		19.0751																	60.34			9.55909	9.19332
60.94			7.9198	7.59988															61.34		19.3536																	61.34			9.66825	9.30671
61.94			8.03486	7.70854															62.34		19.6313																	62.34			9.79938	9.41945
62.94			8.14209	7.81688															63.34		19.9083																	63.34			9.9125	9.53153
63.94			8.24355	7.9249															64.34		20.1844																	64.34			10.0203	9.64297
64.94			8.32647	8.03262															65.34		20.4597																	65.34			10.1358	9.75377
65.94			8.42482	8.14001															66.34		20.7343																	66.34			10.2294	9.86392
66.94			8.51199	8.2471															67.34		21.008																	67.34			10.3056	9.97344
67.94			8.61253	8.35388															68.34		21.281																	68.34			10.4165	10.0823
68.94			8.70003	8.46034															69.34		21.5532																	69.34			10.5193	10.1905
69.94			8.78317	8.5665															70.34		21.8245																	70.34			10.6192	10.2982
70.94			8.85615	8.67235															71.34		22.0952																	71.34			10.7473	10.4051
71.94			8.94175	8.77789															72.34		22.365																	72.34			10.8445	10.5115
72.94			9.03612	8.88312															73.34		22.634																	73.34			10.9582	10.6172
73.94			9.1493	8.98805															74.34		22.9023																	74.34			11.0611	10.7223
74.94			9.26907	9.09267															75.34		23.1698																	75.34			11.1639	10.8267
75.94			9.3883	9.19699															76.34		23.4365																	76.34			11.2723	10.9306
76.94			9.48418	9.30101															77.34		23.7025																	77.34			11.3715	11.0338
77.94			9.58862	9.40472															78.34		23.9677																	78.34			11.4619	11.1364
78.94			9.6834	9.50813															79.34		24.2321																	79.34			11.5416	11.2384
79.94			9.79013	9.61125															80.34		24.4958																	80.34			11.6488	11.3398
80.94			9.87557	9.71406															81.34		24.7587																	81.34			11.7474	11.4405
81.94			9.97175	9.81657															82.34		25.0208																	82.34			11.8337	11.5407
82.94			10.0664	9.91879															83.34		25.2822																	83.34			11.9145	11.6402
83.94			10.1472	10.0207															84.34		25.5428																	84.34			11.9976	11.7392
84.94			10.2477	10.1223															85.34		25.8027																	85.34			12.0947	11.8375
85.94			10.3353	10.2237															86.34		26.0618																	86.34			12.1915	11.9353
86.94			10.4134	10.3247															87.34		26.3202																	87.34			12.2964	12.0324
87.94			10.5022	10.4254															88.34		26.5779																	88.34			12.3914	12.129
88.94			10.619	10.5259															89.34		26.8348																	89.34			12.493	12.2249
89.94			10.7112	10.626															90.34		27.0909																	90.34			12.5728	12.3203
90.94			10.804	10.7259															91.34		27.3463																	91.34			12.6492	12.4151
91.94			10.8894	10.8255															92.34		27.601																	92.34			12.7389	12.5093
92.94			10.9735	10.9248															93.34		27.8549																	93.34			12.7993	12.6029
93.94			11.0534	11.0238															94.34		28.1082																	94.34			12.8692	12.6959
94.94			11.1499	11.1225															95.34		28.3606																	95.34			12.9463	12.7884
95.94			11.2269	11.2209															96.34		28.6124																	96.34			13.0218	12.8803
96.94			11.3061	11.319															97.34		28.8634																	97.34			13.1021	12.9716
97.94			11.409	11.4169															98.34		29.1137																	98.34			13.2018	13.0623
98.94			11.5042	11.5144															99.34		29.3633																	99.34			13.3034	13.1524
99.94			11.6016	11.6117															100.34		29.6121																	100.34			13.4168	13.242
100.94			11.7031	11.7087															101.34		29.8603																	101.34			13.5304	13.331
101.94			11.8127	11.8054															102.34		30.1077																	102.34			13.6371	13.4195
102.94			11.9022	11.9019															103.34		30.3544																	103.34			13.7376	13.5074
103.94			11.9735	11.998															104.34		30.6004																	104.34			13.8186	13.5947
104.94			12.0552	12.0939															105.34		30.8457																	105.34			13.8923	13.6815
105.94			12.15	12.1895															106.34		31.0903																	106.34			13.9605	13.7677
106.94			12.2419	12.2848															107.34		31.3341																	107.34			14.0159	13.8534
107.94			12.3324	12.3799															108.34		31.5773																	108.34			14.0651	13.9385
108.94			12.4277	12.4747															109.34		31.8198																	109.34			14.1391	14.0231
109.94			12.508	12.5692															110.34		32.0615																	110.34			14.183	14.1072
110.94			12.5952	12.6634															111.34		32.3026																	111.34			14.26	14.1906
111.94			12.6825	12.7573															112.34		32.543																	112.34			14.3447	14.2736
112.94			12.7384	12.851															113.34		32.7826																	113.34			14.4259	14.356
113.94			12.8061	12.9444															114.34		33.0216																	114.34			14.4979	14.4379
114.94			12.9211	13.0375															115.34		33.2599																	115.34			14.5844	14.5192
115.94			12.9973	13.1304															116.34		33.4975																	116.34			14.6554	14.6001
116.94			13.0875	13.223															117.34		33.7345																	117.34			14.7165	14.6804
117.94			13.1755	13.3153															118.34		33.9707																	118.34			14.7749	14.7601
118.94			13.2732	13.4073															119.34		34.2062																	119.34			14.8458	14.8394
119.94			13.3279	13.4991															120.34		34.4411																	120.34			14.9244	14.9181
120.94			13.3956	13.5906															121.34		34.6753																	121.34			14.9946	14.9963
121.94			13.4919	13.6819															122.34		34.9088																	122.34			15.0842	15.074
122.94			13.5767	13.7729															123.34		35.1417																	123.34			15.1753	15.1511
123.94			13.6368	13.8636															124.34		35.3738																	124.34			15.253	15.2278
124.94			13.7343	13.9541															125.34		35.6053																	125.34			15.3337	15.3039
125.94			13.8244	14.0443															126.34		35.8362																	126.34			15.3811	15.3796
126.94			13.8957	14.1342															127.34		36.0663																	127.34			15.4489	15.4547
127.94			13.9731	14.2239															128.34		36.2958																	128.34			15.5294	15.5294
128.94			14.0579	14.3133															129.34		36.5247																	129.34			15.6003	15.6035
129.94			14.1392	14.4024															130.34		36.7529																	130.34			15.6778	15.6772
130.94			14.2268	14.4913															131.34		36.9804																	131.34			15.7623	15.7503
131.94			14.2969	14.58															132.34		37.2072																	132.34			15.8208	15.823
132.94			14.376	14.6683															133.34		37.4335																	133.34			15.8564	15.8951
133.94			14.4843	14.7565															134.34		37.659																	134.34			15.9044	15.9668
134.94			14.5741	14.8443															135.34		37.8839																	135.34			15.9588	16.038
135.94			14.6567	14.9319															136.34		38.1082																	136.34			16.0217	16.1087
136.94			14.7641	15.0193															137.34		38.3318																	137.34			16.0949	16.1789
137.94			14.8723	15.1064															138.34		38.5547																	138.34			16.189	16.2487
138.94			14.9479	15.1933															139.34		38.777																	139.34			16.2743	16.318
139.94			15.0376	15.2798															140.34		38.9987																	140.34			16.3474	16.3868
140.94			15.1162	15.3662															141.34		39.2197																	141.34			16.4129	16.4551
141.94			15.192	15.4523															142.34		39.4401																	142.34			16.4606	16.523
142.94			15.241	15.5381															143.34		39.6599																	143.34			16.5358	16.5904
143.94			15.2993	15.6237															144.34		39.879																	144.34			16.5975	16.6573
144.94			15.3738	15.7091															145.34		40.0975																	145.34			16.6511	16.7238
145.94			15.454	15.7942															146.34		40.3153																	146.34			16.6959	16.7898
146.94			15.5272	15.879															147.34		40.5326																	147.34			16.744	16.8554
147.94			15.6148	15.9636															148.34		40.7492																	148.34			16.8049	16.9205
148.94			15.7133	16.048															149.34		40.9651																	149.34			16.8818	16.9851
149.94			15.7902	16.1321															150.34		41.1805																	150.34			16.9528	17.0494
150.94			15.849	16.216															151.34		41.3952																	151.34			17.0135	17.1131
151.94			15.9332	16.2996															152.34		41.6093																	152.34			17.0743	17.1764
152.94			16.0123	16.383															153.34		41.8228																	153.34			17.1244	17.2393
153.94			16.0807	16.4661															154.34		42.0357																	154.34			17.1575	17.3017
154.94			16.1686	16.549															155.34		42.2479																	155.34			17.2195	17.3637
155.94			16.2568	16.6317															156.34		42.4596																	156.34			17.302	17.4253
156.94			16.3211	16.7141															157.34		42.6706																	157.34			17.3653	17.4864
157.94			16.3976	16.7963															158.34		42.881																	158.34			17.424	17.5471
158.94			16.4511	16.8782															159.34		43.0908																	159.34			17.4817	17.6074
159.94			16.4991	16.9599															160.34		43.3																	160.34			17.55	17.6672
160.94			16.5847	17.0414															161.34		43.5086																	161.34			17.582	17.7267
161.94			16.6663	17.1226															162.34		43.7166																	162.34			17.6462	17.7857
162.94			16.7538	17.2036															163.34		43.924																	163.34			17.7161	17.8443
163.94			16.8456	17.2843															164.34		44.1308																	164.34			17.7917	17.9024
164.94			16.9211	17.3649															165.34		44.337																	165.34			17.8687	17.9602
165.94			17.0057	17.4452															166.34		44.5426																	166.34			17.9226	18.0175
166.94			17.0777	17.5252															167.34		44.7476																	167.34			17.9683	18.0745
167.94			17.1659	17.605															168.34		44.952																	168.34			18.0185	18.131
168.94			17.2383	17.6846															169.34		45.1558																	169.34			18.0708	18.1871
169.94			17.3165	17.764															170.34		45.3591																	170.34			18.1131	18.2428
170.94			17.395	17.8431															171.34		45.5617																	171.34			18.1315	18.2981
171.94			17.452	17.922															172.34		45.7638																	172.34			18.1851	18.3531
172.94			17.5256	18.0007															173.34		45.9653																	173.34			18.2323	18.4076
173.94			17.61	18.0791															174.34		46.1661																	174.34			18.2611	18.4617
174.94			17.6889	18.1573															175.34		46.3665																	175.34			18.2896	18.5155
175.94			17.7882	18.2353															176.34		46.5662																	176.34			18.3088	18.5688
176.94			17.8771	18.3131															177.34		46.7653																	177.34			18.3907	18.6218
177.94			17.9917	18.3906															178.34		46.9639																	178.34			18.4714	18.6744
178.94			18.0858	18.4679															179.34		47.1619																	179.34			17.9406	18.7266
179.94			16.4888	18.545															180.34		46.6003																	180.34			18.8773	17.6835
180.94			19.7826	18.1975															181.34		46.5942																	181.34			18.6775	17.6689
181.94			18.7909	18.1943															182.34		46.5881																	182.34			18.3668	17.6543
182.94			18.2203	18.1912															183.34		46.582																	183.34			18.3365	17.6397
183.94			18.2156	18.1881															184.34		46.5759																	184.34			18.1909	17.6252
184.94			18.1307	18.185															185.34		46.5697																	185.34			18.1699	17.6106
185.94			18.1315	18.1818															186.34		46.5636																	186.34			18.0716	17.5961
186.94			18.0721	18.1787															187.34		46.5575																	187.34			18.0466	17.5816
187.94			18.0468	18.1756															188.34		46.5514																	188.34			18.0469	17.5671
188.94			17.9718	18.1725															189.34		46.5453																	189.34			18.0024	17.5526
189.94			17.9974	18.1693															190.34		46.5392																	190.34			17.9338	17.5382
190.94			18.0556	18.1662															191.34		46.5331																	191.34			17.9173	17.5237
191.94			18.0566	18.1631															192.34		46.527																	192.34			17.856	17.5093
192.94			18.0007	18.16															193.34		46.5209																	193.34			17.7647	17.4949
193.94			17.9885	18.1569															194.34		46.5148																	194.34			17.7434	17.4805
194.94			17.9165	18.1537															195.34		46.5086																	195.34			17.7759	17.4661
195.94			17.9079	18.1506															196.34		46.5025																	196.34			17.752	17.4517
196.94			17.8955	18.1475															197.34		46.4964																	197.34			17.6814	17.4374
197.94			17.9121	18.1444															198.34		46.4903																	198.34			17.6375	17.423
198.94			17.9173	18.1413															199.34		46.4842																	199.34			17.6069	17.4087
199.94			17.8566	18.1382															200.34		46.4781																	200.34			17.5708	17.3944
200.94			17.8303	18.135															201.34		46.472																	201.34			17.5024	17.3801
201.94			17.8223	18.1319															202.34		46.4659																	202.34			17.4679	17.3658
202.94			17.79	18.1288															203.34		46.4598																	203.34			17.5019	17.3515
203.94			17.8913	18.1257															204.34		46.4537																	204.34			17.4722	17.3373
204.94			17.9068	18.1226															205.34		46.4476																	205.34			17.385	17.323
205.94			17.8844	18.1195															206.34		46.4415																	206.34			17.3547	17.3088
206.94			17.8681	18.1164															207.34		46.4354																	207.34			17.3996	17.2946
207.94			17.8619	18.1132															208.34		46.4293																	208.34			17.3656	17.2804
208.94			17.8538	18.1101															209.34		46.4233																	209.34			17.3149	17.2662
209.94			17.876	18.107															210.34		46.4172																	210.34			17.296	17.252
210.94			17.8491	18.1039															211.34		46.4111																	211.34			17.308	17.2379
211.94			17.8172	18.1008															212.34		46.405																	212.34			17.2907	17.2237
212.94			17.8008	18.0977															213.34		46.3989																	213.34			17.2328	17.2096
213.94			17.7838	18.0946															214.34		46.3928																	214.34			17.1737	17.1955
214.94			17.8077	18.0915															215.34		46.3867																	215.34			17.1534	17.1814
215.94			17.8064	18.0884															216.34		46.3806																	216.34			17.1162	17.1673
216.94			17.7794	18.0853															217.34		46.3745																	217.34			17.0899	17.1532
217.94			17.7704	18.0822															218.34		46.3684																	218.34			17.0718	17.1392
218.94			17.7411	18.079															219.34		46.3624																	219.34			17.0428	17.1251
219.94			17.7185	18.0759															220.34		46.3563																	220.34			17.0156	17.1111
220.94			17.7372	18.0728															221.34		46.3502																	221.34			16.9806	17.0971
221.94			17.7565	18.0697															222.34		46.3441																	222.34			16.9739	17.0831
222.94			17.7318	18.0666															223.34		46.338																	223.34			16.9595	17.0691
223.94			17.711	18.0635															224.34		46.3319																	224.34			16.9385	17.0551
224.94			17.7083	18.0604															225.34		46.3259																	225.34			16.898	17.0412
225.94			17.7481	18.0573															226.34		46.3198																	226.34			16.8969	17.0272
226.94			17.7623	18.0542															227.34		46.3137																	227.34			16.8983	17.0133
227.94			17.7585	18.0511															228.34		46.3076																	228.34			16.9045	16.9994
228.94			17.7204	18.048															229.34		46.3015																	229.34			16.8919	16.9855
229.94			17.7008	18.0449															230.34		46.2955																	230.34			16.879	16.9716
230.94			17.7104	18.0418															231.34		46.2894																	231.34			16.8383	16.9577
231.94			17.689	18.0387															232.34		46.2833																	232.34			16.795	16.9439
232.94			17.692	18.0356															233.34		46.2772																	233.34			16.7596	16.93
233.94			17.712	18.0325															234.34		46.2712																	234.34			16.7282	16.9162
234.94			17.7117	18.0294															235.34		46.2651																	235.34			16.7257	16.9024
235.94			17.7157	18.0263															236.34		46.259																	236.34			16.706	16.8886
236.94			17.6903	18.0232															237.34		46.2529																	237.34			16.7082	16.8748
237.94			17.7045	18.0201															238.34		46.2469																	238.34			16.6996	16.861
238.94			17.6982	18.017															239.34		46.2408																	239.34			16.6891	16.8472
239.94			17.6955	18.0139															240.34		46.2347																	240.34			16.7044	16.8335
240.94			17.6846	18.0108															241.34		46.2287																	241.34			16.6825	16.8197
241.94			17.6715	18.0078															242.34		46.2226																	242.34			16.6639	16.806
242.94			17.639	18.0047															243.34		46.2165																	243.34			16.6594	16.7923
243.94			17.6344	18.0016															244.34		46.2105																	244.34			16.6509	16.7786
244.94			17.6157	17.9985															245.34		46.2044																	245.34			16.6212	16.7649
245.94			17.6234	17.9954															246.34		46.1983																	246.34			16.5857	16.7513
246.94			17.6133	17.9923															247.34		46.1923																	247.34			16.5671	16.7376
247.94			17.6101	17.9892															248.34		46.1862																	248.34			16.5582	16.724
248.94			17.6358	17.9861															249.34		46.1801																	249.34			16.5277	16.7103
249.94			17.6668	17.983															250.34		46.1741																	250.34			16.5054	16.6967
250.94			17.6728	17.9799															251.34		46.168																	251.34			16.4652	16.6831
251.94			17.6843	17.9768															252.34		46.162																	252.34			16.4443	16.6695
252.94			17.692	17.9738															253.34		46.1559																	253.34			16.4236	16.656
253.94			17.6749	17.9707															254.34		46.1498																	254.34			16.4271	16.6424
254.94			17.678	17.9676															255.34		46.1438																	255.34			16.4364	16.6289
255.94			17.656	17.9645															256.34		46.1377																	256.34			16.4253	16.6153
256.94			17.6306	17.9614															257.34		46.1317																	257.34			16.4449	16.6018
257.94			17.6119	17.9583															258.34		46.1256																	258.34			16.4125	16.5883
258.94			17.5969	17.9552															259.34		46.1196																	259.34			16.3678	16.5748
259.94			17.596	17.9522															260.34		46.1135																	260.34			16.3487	16.5613
260.94			17.5851	17.9491															261.34		46.1075																	261.34			16.3077	16.5479
261.94			17.6022	17.946															262.34		46.1014																	262.34			16.313	16.5344
262.94			17.603	17.9429															263.34		46.0953																	263.34			16.297	16.521
263.94			17.5976	17.9398															264.34		46.0893																	264.34			16.296	16.5075
264.94			17.6055	17.9367															265.34		46.0832																	265.34			16.2796	16.4941
265.94			17.5795	17.9337															266.34		46.0772																	266.34			16.2609	16.4807
266.94			17.594	17.9306															267.34		46.0712																	267.34			16.2419	16.4673
267.94			17.607	17.9275															268.34		46.0651																	268.34			16.2443	16.454
268.94			17.5964	17.9244															269.34		46.0591																	269.34			16.2325	16.4406
269.94			17.6089	17.9213															270.34		46.053																	270.34			16.2245	16.4273
270.94			17.5874	17.9183															271.34		46.047																	271.34			16.2256	16.4139
271.94			17.5758	17.9152															272.34		46.0409																	272.34			16.2151	16.4006
272.94			17.5589	17.9121															273.34		46.0349																	273.34			16.2056	16.3873
273.94			17.5463	17.909															274.34		46.0288																	274.34			16.2075	16.374
274.94			17.528	17.9059															275.34		46.0228																	275.34			16.2146	16.3607
275.94			17.5376	17.9029															276.34		46.0168																	276.34			16.2048	16.3475
276.94			17.5198	17.8998															277.34		46.0107																	277.34			16.1931	16.3342
277.94			17.5225	17.8967															278.34		46.0047																	278.34			16.1653	16.321
278.94			17.5193	17.8936															279.34		45.9986																	279.34			16.1412	16.3077
279.94			17.5019	17.8906															280.34		45.9926																	280.34			16.1166	16.2945
280.94			17.5223	17.8875															281.34		45.9866																	281.34			16.105	16.2813
281.94			17.539	17.8844															282.34		45.9805																	282.34			16.0767	16.2681
282.94			17.5038	17.8814															283.34		45.9745																	283.34			16.0524	16.255
283.94			17.4696	17.8783															284.34		45.9685																	284.34			15.994	16.2418
284.94			17.463	17.8752															285.34		45.9624																	285.34			15.9842	16.2286
285.94			17.4402	17.8721															286.34		45.9564																	286.34			15.9431	16.2155
286.94			17.4479	17.8691															287.34		45.9504																	287.34			15.8962	16.2024
287.94			17.4483	17.866															288.34		45.9443																	288.34			15.8881	16.1893
288.94			17.4683	17.8629															289.34		45.9383																	289.34			15.8931	16.1762
289.94			17.4742	17.8599															290.34		45.9323																	290.34			15.895	16.1631
290.94			17.4691	17.8568															291.34		45.9262																	291.34			15.9097	16.15
291.94			17.4734	17.8537															292.34		45.9202																	292.34			15.9161	16.137
292.94			17.4765	17.8507															293.34		45.9142																	293.34			15.908	16.1239
293.94			17.4699	17.8476															294.34		45.9082																	294.34			15.8833	16.1109
294.94			17.4748	17.8445															295.34		45.9021																	295.34			15.8451	16.0978
295.94			17.4916	17.8415															296.34		45.8961																	296.34			15.8341	16.0848
296.94			17.5084	17.8384															297.34		45.8901																	297.34			15.8243	16.0718
297.94			17.5325	17.8353															298.34		45.8841																	298.34			15.7989	16.0589
298.94			17.5461	17.8323															299.34		45.878																	299.34			15.7998	16.0459
299.94			17.5577	17.8292															300.34		45.872																	300.34			15.782	16.0329
300.94			17.5646	17.8261															301.34		45.866																	301.34			15.7742	16.02
301.94			17.5439	17.8231															302.34		45.86																	302.34			15.7669	16.007
302.94			17.5015	17.82															303.34		45.854																	303.34			15.7553	15.9941
303.94			17.5035	17.817															304.34		45.8479																	304.34			15.745	15.9812
304.94			17.4879	17.8139															305.34		45.8419																	305.34			15.7491	15.9683
305.94			17.4934	17.8108															306.34		45.8359																	306.34			15.7439	15.9554
306.94			17.5238	17.8078															307.34		45.8299																	307.34			15.7341	15.9426
307.94			17.5263	17.8047															308.34		45.8239																	308.34			15.7149	15.9297
308.94			17.5203	17.8017															309.34		45.8179																	309.34			15.7147	15.9169
309.94			17.4909	17.7986															310.34		45.8118																	310.34			15.6865	15.904
310.94			17.4694	17.7955															311.34		45.8058																	311.34			15.6606	15.8912
311.94			17.45	17.7925															312.34		45.7998																	312.34			15.645	15.8784
312.94			17.4365	17.7894															313.34		45.7938																	313.34			15.6379	15.8656
313.94			17.4527	17.7864															314.34		45.7878																	314.34			15.6242	15.8528
314.94			17.4642	17.7833															315.34		45.7818																	315.34			15.6227	15.8401
315.94			17.4918	17.7803															316.34		45.7758																	316.34			15.6138	15.8273
316.94			17.496	17.7772															317.34		45.7698																	317.34			15.5937	15.8146
317.94			17.512	17.7742															318.34		45.7638																	318.34			15.5821	15.8018
318.94			17.497	17.7711															319.34		45.7578																	319.34			15.574	15.7891
319.94			17.4962	17.7681															320.34		45.7517																	320.34			15.5529	15.7764
320.94			17.495	17.765															321.34		45.7457																	321.34			15.5444	15.7637
321.94			17.4878	17.7619															322.34		45.7397																	322.34			15.535	15.751
322.94			17.4864	17.7589															323.34		45.7337																	323.34			15.5418	15.7383
323.94			17.4865	17.7558															324.34		45.7277																	324.34			15.5172	15.7257
324.94			17.4857	17.7528															325.34		45.7217																	325.34			15.4939	15.713
325.94			17.5025	17.7497															326.34		45.7157																	326.34			15.476	15.7004
326.94			17.4794	17.7467															327.34		45.7097																	327.34			15.461	15.6878
327.94			17.4756	17.7436															328.34		45.7037																	328.34			15.4281	15.6752
328.94			17.4828	17.7406															329.34		45.6977																	329.34			15.4321	15.6626
329.94			17.478	17.7376															330.34		45.6917																	330.34			15.4271	15.65
330.94			17.4535	17.7345															331.34		45.6857																	331.34			15.4194	15.6374
331.94			17.4559	17.7315															332.34		45.6797																	332.34			15.4246	15.6249
332.94			17.4585	17.7284															333.34		45.6737																	333.34			15.4257	15.6123
333.94			17.449	17.7254															334.34		45.6677																	334.34			15.4161	15.5998
334.94			17.4369	17.7223															335.34		45.6618																	335.34			15.3959	15.5872
335.94			17.4455	17.7193															336.34		45.6558																	336.34			15.3865	15.5747
336.94			17.4638	17.7162															337.34		45.6498																	337.34			15.3914	15.5622
337.94			17.4311	17.7132															338.34		45.6438																	338.34			15.3647	15.5497
338.94			17.4162	17.7101															339.34		45.6378																	339.34			15.3552	15.5373
339.94			17.4086	17.7071															340.34		45.6318																	340.34			15.34	15.5248
340.94			17.3872	17.7041															341.34		45.6258																	341.34			15.3123	15.5123
341.94			17.3966	17.701															342.34		45.6198																	342.34			15.2845	15.4999
342.94			17.413	17.698															343.34		45.6138																	343.34			15.2673	15.4875
343.94			17.4345	17.6949															344.34		45.6078																	344.34			15.2658	15.4751
344.94			17.4537	17.6919															345.34		45.6019																	345.34			15.2767	15.4627
345.94			17.4558	17.6889															346.34		45.5959																	346.34			15.2568	15.4503
346.94			17.4574	17.6858															347.34		45.5899																	347.34			15.2458	15.4379
347.94			17.4558	17.6828															348.34		45.5839																	348.34			15.2476	15.4255
348.94			17.4653	17.6797															349.34		45.5779																	349.34			15.2409	15.4132
349.94			17.4406	17.6767															350.34		45.5719																	350.34			15.2179	15.4008
350.94			17.4289	17.6737															351.34		45.566																	351.34			15.2266	15.3885
351.94			17.442	17.6706															352.34		45.56																	352.34			15.2338	15.3762
352.94			17.4382	17.6676															353.34		45.554																	353.34			15.2329	15.3639
353.94			17.4293	17.6646															354.34		45.548																	354.34			15.244	15.3516
354.94			17.4104	17.6615															355.34		45.542																	355.34			15.2246	15.3393
355.94			17.415	17.6585															356.34		45.5361																	356.34			15.2147	15.327
356.94			17.4152	17.6555															357.34		45.5301																	357.34			15.205	15.3147
357.94			17.4099	17.6524															358.34		45.5241																	358.34			15.2019	15.3025
358.94			17.3971	17.6494															359.34		45.5181																	359.34			15.1964	15.2902
359.94			17.4062	17.6464															360.34		45.5122																	360.34			15.1855	15.278
360.94			17.4147	17.6433															361.34		45.5062																	361.34			15.1806	15.2658
361.94			17.4008	17.6403															362.34		45.5002																	362.34			15.1835	15.2536
362.94			17.3924	17.6373															363.34		45.4942																	363.34			15.1739	15.2414
363.94			17.4035	17.6342															364.34		45.4883																	364.34			15.1553	15.2292
364.94			17.4086	17.6312															365.34		45.4823																	365.34			15.1442	15.2171
365.94			17.3978	17.6282															366.34		45.4763																	366.34			15.1257	15.2049
366.94			17.3898	17.6252															367.34		45.4704																	367.34			15.1152	15.1928
367.94			17.3856	17.6221															368.34		45.4644																	368.34			15.0974	15.1806
368.94			17.3866	17.6191															369.34		45.4584																	369.34			15.0991	15.1685
369.94			17.3789	17.6161															370.34		45.4525																	370.34			15.0758	15.1564
370.94			17.38	17.6131															371.34		45.4465																	371.34			15.0581	15.1443
371.94			17.3709	17.61															372.34		45.4405																	372.34			15.0447	15.1322
372.94			17.3686	17.607															373.34		45.4346																	373.34			15.0173	15.1201
373.94			17.3843	17.604															374.34		45.4286																	374.34			15.0173	15.1081
374.94			17.3891	17.601															375.34		45.4226																	375.34			15.0073	15.096
375.94			17.3771	17.5979															376.34		45.4167																	376.34			15.0063	15.084
376.94			17.369	17.5949															377.34		45.4107																	377.34			14.9975	15.0719
377.94			17.3572	17.5919															378.34		45.4048																	378.34			14.9975	15.0599
378.94			17.364	17.5889															379.34		45.3988																	379.34			15.0105	15.0479
379.94			17.3669	17.5858															380.34		45.3928																	380.34			15.0057	15.0359
380.94			17.3578	17.5828															381.34		45.3869																	381.34			15.0119	15.0239
381.94			17.3573	17.5798															382.34		45.3809																	382.34			15.0138	15.012
382.94			17.3376	17.5768															383.34		45.375																	383.34			15.0288	15
383.94			17.3177	17.5738															384.34		45.369																	384.34			15.015	14.988
384.94			17.3078	17.5707															385.34		45.3631																	385.34			14.9983	14.9761
385.94			17.3177	17.5677															386.34		45.3571																	386.34			14.9782	14.9642
386.94			17.3081	17.5647															387.34		45.3511																	387.34			14.9763	14.9523
387.94			17.3154	17.5617															388.34		45.3452																	388.34			14.9549	14.9404
388.94			17.3262	17.5587															389.34		45.3392																	389.34			14.9467	14.9285
389.94			17.3205	17.5557															390.34		45.3333																	390.34			14.9403	14.9166
390.94			17.302	17.5526															391.34		45.3273																	391.34			14.924	14.9047
391.94			17.293	17.5496															392.34		45.3214																	392.34			14.904	14.8929
392.94			17.3064	17.5466															393.34		45.3154																	393.34			14.9037	14.881
393.94			17.3074	17.5436															394.34		45.3095																	394.34			14.9025	14.8692
394.94			17.3236	17.5406															395.34		45.3035																	395.34			14.8946	14.8573
395.94			17.316	17.5376															396.34		45.2976																	396.34			14.8874	14.8455
396.94			17.3274	17.5346															397.34		45.2917																	397.34			14.8845	14.8337
397.94			17.3258	17.5315															398.34		45.2857																	398.34			14.8826	14.8219
398.94			17.3163	17.5285															399.34		45.2798																	399.34			14.8813	14.8102
399.94			17.3265	17.5255															400.34		45.2738																	400.34			14.8679	14.7984
400.94			17.3192	17.5225															401.34		45.2679																	401.34			14.8748	14.7866
401.94			17.3168	17.5195															402.34		45.2619																	402.34			14.8735	14.7749
402.94			17.3173	17.5165															403.34		45.256																	403.34			14.8548	14.7631
403.94			17.2956	17.5135															404.34		45.2501																	404.34			14.8471	14.7514
404.94			17.2714	17.5105															405.34		45.2441																	405.34			14.8354	14.7397
405.94			17.2657	17.5075															406.34		45.2382																	406.34			14.8242	14.728
406.94			17.2768	17.5045															407.34		45.2322																	407.34			14.8031	14.7163
407.94			17.28	17.5014															408.34		45.2263																	408.34			14.794	14.7046
408.94			17.2793	17.4984															409.34		45.2204																	409.34			14.7858	14.693
409.94			17.2936	17.4954															410.34		45.2144																	410.34			14.7736	14.6813
410.94			17.314	17.4924															411.34		45.2085																	411.34			14.767	14.6697
411.94			17.3245	17.4894															412.34		45.2026																	412.34			14.7722	14.658
412.94			17.3192	17.4864															413.34		45.1966																	413.34			14.7814	14.6464
413.94			17.3069	17.4834															414.34		45.1907																	414.34			14.7767	14.6348
414.94			17.3061	17.4804															415.34		45.1848																	415.34			14.7847	14.6232
415.94			17.2894	17.4774															416.34		45.1788																	416.34			14.795	14.6116
416.94			17.2871	17.4744															417.34		45.1729																	417.34			14.7996	14.6
417.94			17.2515	17.4714															418.34		45.167																	418.34			14.786	14.5884
418.94			17.2659	17.4684															419.34		45.1611																	419.34			14.7654	14.5769
419.94			17.2483	17.4654															420.34		45.1551																	420.34			14.7505	14.5653
420.94			17.2573	17.4624															421.34		45.1492																	421.34			14.7361	14.5538
421.94			17.2496	17.4594															422.34		45.1433																	422.34			14.7309	14.5422
422.94			17.2367	17.4564															423.34		45.1374																	423.34			14.7244	14.5307
423.94			17.2082	17.4534															424.34		45.1314																	424.34			14.7323	14.5192
424.94			17.208	17.4504															425.34		45.1255																	425.34			14.7146	14.5077
425.94			17.2071	17.4474															426.34		45.1196																	426.34			14.7065	14.4962
426.94			17.1881	17.4444															427.34		45.1137																	427.34			14.6918	14.4848
427.94			17.1986	17.4414															428.34		45.1077																	428.34			14.6775	14.4733
428.94			17.2155	17.4384															429.34		45.1018																	429.34			14.6739	14.4619
429.94			17.2002	17.4354															430.34		45.0959																	430.34			14.6471	14.4504
430.94			17.1995	17.4324															431.34		45.09																	431.34			14.6489	14.439
431.94			17.1934	17.4294															432.34		45.0841																	432.34			14.6248	14.4276
432.94			17.1872	17.4264															433.34		45.0781																	433.34			14.6345	14.4162
433.94			17.1884	17.4234															434.34		45.0722																	434.34			14.615	14.4048
434.94			17.186	17.4205															435.34		45.0663																	435.34			14.615	14.3934
435.94			17.1866	17.4175															436.34		45.0604																	436.34			14.6151	14.382
436.94			17.1962	17.4145															437.34		45.0545																	437.34			14.614	14.3706
437.94			17.2044	17.4115															438.34		45.0486																	438.34			14.6077	14.3593
438.94			17.1915	17.4085															439.34		45.0427																	439.34			14.6021	14.3479
439.94			17.1973	17.4055															440.34		45.0367																	440.34			14.5999	14.3366
440.94			17.1968	17.4025															441.34		45.0308																	441.34			14.5866	14.3253
441.94			17.1854	17.3995															442.34		45.0249																	442.34			14.5658	14.314
442.94			17.1859	17.3965															443.34		45.019																	443.34			14.5724	14.3026
443.94			17.1628	17.3935															444.34		45.0131																	444.34			14.574	14.2914
444.94			17.1483	17.3906															445.34		45.0072																	445.34			14.5743	14.2801
445.94			17.1478	17.3876															446.34		45.0013																	446.34			14.5845	14.2688
446.94			17.1294	17.3846															447.34		44.9954																	447.34			14.6036	14.2575
447.94			17.1378	17.3816															448.34		44.9895																	448.34			14.613	14.2463
448.94			17.1306	17.3786															449.34		44.9836																	449.34			14.6122	14.2351
449.94			17.1266	17.3756															450.34		44.9777																	450.34			14.6146	14.2238
450.94			17.1258	17.3726															451.34		44.9718																	451.34			14.6063	14.2126
451.94			17.1246	17.3696															452.34		44.9659																	452.34			14.5932	14.2014
452.94			17.1182	17.3667															453.34		44.96																	453.34			14.5853	14.1902
453.94			17.1041	17.3637															454.34		44.9541																	454.34			14.5756	14.179
454.94			17.0989	17.3607															455.34		44.9482																	455.34			14.5557	14.1678
455.94			17.0985	17.3577															456.34		44.9423																	456.34			14.5437	14.1567
456.94			17.0789	17.3547															457.34		44.9364																	457.34			14.5322	14.1455
457.94			17.0707	17.3518															458.34		44.9305																	458.34			14.515	14.1344
458.94			17.0577	17.3488															459.34		44.9246																	459.34			14.4889	14.1232
459.94			17.0777	17.3458															460.34		44.9187																	460.34			14.4942	14.1121
460.94			17.0806	17.3428															461.34		44.9128																	461.34			14.4938	14.101
461.94			17.0778	17.3398															462.34		44.9069																	462.34			14.487	14.0899
462.94			17.0948	17.3369															463.34		44.901																	463.34			14.491	14.0788
463.94			17.0966	17.3339															464.34		44.8951																	464.34			14.4854	14.0677
464.94			17.0903	17.3309															465.34		44.8892																	465.34			14.4826	14.0566
465.94			17.0814	17.3279															466.34		44.8833																	466.34			14.4705	14.0456
466.94			17.0769	17.3249															467.34		44.8774																	467.34			14.4626	14.0345
467.94			17.0863	17.322															468.34		44.8715																	468.34			14.4382	14.0235
468.94			17.0858	17.319															469.34		44.8656																	469.34			14.4236	14.0124
469.94			17.099	17.316															470.34		44.8597																	470.34			14.4142	14.0014
470.94			17.1076	17.313															471.34		44.8539																	471.34			14.408	13.9904
471.94			17.1182	17.3101															472.34		44.848																	472.34			14.4083	13.9794
472.94			17.1182	17.3071															473.34		44.8421																	473.34			14.3943	13.9684
473.94			17.1196	17.3041															474.34		44.8362																	474.34			14.3865	13.9574
474.94			17.111	17.3012															475.34		44.8303																	475.34			14.3812	13.9465
475.94			17.113	17.2982															476.34		44.8244																	476.34			14.3662	13.9355
476.94			17.1067	17.2952															477.34		44.8186																	477.34			14.341	13.9245
477.94			17.1075	17.2922															478.34		44.8127																	478.34			14.3202	13.9136
478.94			17.1075	17.2893															479.34		44.8068																	479.34			14.2674	13.9027
479.94			17.1137	17.2863															480.34		44.8009
480.94			17.1066	17.2833																																		-59.96					-0.00557	0
																																						-58.96					-0.118263	0
-60.16					0.0386572	0													-59.86			-0.139064																-57.96					-0.129189	0
-59.16					0.0324683	0													-58.86			0.105253																-56.96					-0.131941	0
-58.16					0.0338106	0													-57.86			0.0870295																-55.96					-0.0814943	0
-57.16					0.0278778	0													-56.86			0.0496078																-54.96					-0.0615306	0
-56.16					0.020432	0													-55.86			0.0380993																-53.96					0.0267453	0
-55.16					0.0210056	0													-54.86			0.0230269																-52.96					0.0544109	0
-54.16					0.0110569	0													-53.86			0.0367627																-51.96					-0.0073	0
-53.16					-0.0134544	0													-52.86			-0.000294																-50.96					-0.0485334	0
-52.16					-0.0402246	0													-51.86			0.0244102																-49.96					-0.057951	0
-51.16					-0.0545068	0													-50.86			0.0501885																-48.96					-0.0680261	0
-50.16					-0.0410795	0													-49.86			0.045908																-47.96					-0.10502	0
-49.16					-0.0361352	0													-48.86			0.0383515																-46.96					-0.110105	0
-48.16					-0.0417867	0													-47.86			0.048749																-45.96					-0.117564	0
-47.16					-0.0127096	0													-46.86			0.0439081																-44.96					-0.151831	0
-46.16					0.00116968	0													-45.86			0.022366																-43.96					-0.193285	0
-45.16					0.000485897	0													-44.86			-0.0149527																-42.96					-0.226238	0
-44.16					0.00905561	0													-43.86			-0.0189123																-41.96					-0.25656	0
-43.16					0.00428247	0													-42.86			-0.0461309																-40.96					-0.298345	0
-42.16					0.00428247	0													-41.86			-0.0475638																-39.96					-0.312218	0
-41.16					-0.0120134	0													-40.86			-0.07007																-38.96					-0.329991	0
-40.16					-0.0165303	0													-39.86			-0.116272																-37.96					-0.339952	0
-39.16					-0.0158467	0													-38.86			-0.13201																-36.96					-0.353081	0
-38.16					-0.00703	0													-37.86			-0.165568																-35.96					-0.370225	0
-37.16					-0.00479	0													-36.86			-0.18256																-34.96					-0.390483	0
-36.16					0.0109477	0													-35.86			-0.190094																-33.96					-0.419707	0
-35.16					0.00756645	0													-34.86			-0.200907																-32.96					-0.442626	0
-34.16					0.0143535	0													-33.86			-0.219858																-31.96					-0.443437	0
-33.16					0.000816107	0													-32.86			-0.241982																-30.96					-0.443242	0
-32.16					-0.0271988	0													-31.86			-0.278625																-29.96					-0.451677	0
-31.16					-0.0481217	0													-30.86			-0.318094																-28.96					-0.470122	0
-30.16					-0.0437396	0													-29.86			-0.327012																-27.96					-0.490972	0
-29.16					-0.0522966	0													-28.86			-0.351618																-26.96					-0.493859	0
-28.16					-0.0323992	0													-27.86			-0.353991																-25.96					-0.513561	0
-27.16					-0.0333512	0													-26.86			-0.356078																-24.96					-0.526085	0
-26.16					-0.0369155	0													-25.86			-0.350544																-23.96					-0.535496	0
-25.16					-0.0209856	0													-24.86			-0.356019																-22.96					-0.513071	0
-24.16					-0.000392	0													-23.86			-0.368885																-21.96					-0.498374	0
-23.16					0.00947118	0													-22.86			-0.363604																-20.96					-0.492729	0
-22.16					-0.0197155	0													-21.86			-0.358814																-19.96					-0.540712	0
-21.16					-0.0511731	0													-20.86			-0.00943																-18.96					-0.228403	0
-20.16					-0.0507462	0													-19.86			-0.0519381																-17.96					-0.0796413	0
-19.16					-0.0743911	0													-18.86			-0.0119618																-16.96					-0.0511733	0
-18.16					-0.0821425	0													-17.86			0.0315151																-15.96					-0.0529629	0
-17.16					-0.0710099	0													-16.86			0.00808829																-14.96					-0.0351471	0
-16.16					-0.0644181	0													-15.86			0.00647759																-13.96					-0.040372	0
-15.16					-0.0514297	0													-14.86			0.041524																-12.96					-0.0605932	0
-14.16					-0.0417373	0													-13.86			0.0588322																-11.96					-0.0425019	0
-13.16					-0.033168	0													-12.86			0.0604529																-10.96					-0.0224036	0
-12.16					-0.0283827	0													-11.86			0.0582739																-9.95996					-0.0136754	0
-11.16					-0.00392	0													-10.86			0.0366418																-8.95996					0.00642337	0
-10.16					0.00286739	0													-9.85999			0.0155433																-7.95996					0.00951099	0
-9.15997					0.00352652	0													-8.85999			0.0131538																-6.95996					0.0242331	0
-8.15997					0.00289172	0													-7.85999			0.00131595																-5.95996					0.0254416	0
-7.15997					-0.0140758	0													-6.85999			-0.00814																-4.95996					0.0373011	0
-6.15997					-0.0351697	0													-5.85999			-0.0103325																-3.95996					0.108169	0
-5.15997					-0.0407603	0													-4.85999			-0.0285362																-2.95996					0.119351	0
-4.15997					-0.04452	0													-3.85999			-0.0797632																-1.95996					-0.103421	0
-3.15997					-0.0607934	0													-2.85999			-0.0793117																-0.959961					-0.788857	0
-2.15997					-0.0281661	0													-1.85999			0.0364517																0.0400391					-1.02845	0.4471
-1.15997					0.0155543	0													-0.859985			3.51121																1.04004					0.827373	0.525084
-0.159973					3.44444	0													0.140015			-2.46748																2.04004					-0.49359	0.602855
0.840027					0.589098	0.399034													1.14001			-1.66402																3.04004					-0.163859	0.680414
1.84003					-0.332839	0.463861													2.14001			0.216744																4.04004					-0.0593791	0.757762
2.84003					0.395411	0.528588													3.14001			0.492797																5.04004					0.123151	0.834898
3.84003					0.462781	0.593215													4.14001			0.628163																6.04004					0.241895	0.911823
4.84003					0.508568	0.657743													5.14001			0.776025																7.04004					0.318169	0.988536
5.84003					0.609007	0.722172													6.14001			0.941833																8.04004					0.404443	1.06504
6.84003					0.700425	0.786501													7.14001			1.15541																9.04004					0.550238	1.14133
7.84003					0.756749	0.850732													8.14001			1.38355																10.04					0.723352	1.21741
8.84003					0.864511	0.914863													9.14001			1.5869																11.04					0.848431	1.29328
9.84003					0.968797	0.978896													10.14			1.74702																12.04					0.937638	1.36895
10.84					1.06463	1.04283													11.14			1.91104																13.04					1.01283	1.4444
11.84					1.09184	1.10667													12.14			2.0514																14.04					1.02013	1.51964
12.84					1.22088	1.1704													13.14			2.23161																15.04					1.09145	1.59467
13.84					1.35189	1.23404													14.14			2.3439																16.04					1.21286	1.6695
14.84					1.46716	1.29758													15.14			2.44276																17.04					1.26645	1.74411
15.84					1.54459	1.36103													16.14			2.59473																18.04					1.40113	1.81852
16.84					1.62093	1.42437													17.14			2.7992																19.04					1.53467	1.89272
17.84					1.67912	1.48762													18.14			2.93323																20.04					1.668	1.96671
18.84					1.75104	1.55077													19.14			3.10176																21.04					1.76463	2.04049
19.84					1.86557	1.61383													20.14			3.30693																22.04					1.84336	2.11407
20.84					1.90204	1.67679													21.14			3.50907																23.04					1.92905	2.18744
21.84					2.0032	1.73965													22.14			3.69465																24.04					2.06275	2.2606
22.84					2.04634	1.80241													23.14			3.8445																25.04					2.16792	2.33355
23.84					2.10724	1.86508													24.14			4.02444																26.04					2.23592	2.4063
24.84					2.1882	1.92765													25.14			4.18388																27.04					2.31262	2.47884
25.84					2.21261	1.99012													26.14			4.34543																28.04					2.40988	2.55118
26.84					2.28025	2.0525													27.14			4.48718																29.04					2.52238	2.62331
27.84					2.32449	2.11478													28.14			4.62226																30.04					2.61099	2.69523
28.84					2.36965	2.17696													29.14			4.7847																31.04					2.67132	2.76695
29.84					2.46433	2.23905													30.14			4.95998																32.04					2.74679	2.83846
30.84					2.53102	2.30105													31.14			5.12557																33.04					2.83903	2.90977
31.84					2.58639	2.36295													32.14			5.2507																34.04					2.96142	2.98088
32.84					2.68114	2.42475													33.14			5.39692																35.04					3.03971	3.05178
33.84					2.76852	2.48646													34.14			5.55364																36.04					3.11284	3.12247
34.84					2.81168	2.54807													35.14			5.73813																37.04					3.176	3.19297
35.84					2.85588	2.60959													36.14			5.8997																38.04					3.26139	3.26326
36.84					2.95979	2.67102													37.14			6.07105																39.04					3.34511	3.33334
37.84					3.08551	2.73235													38.14			6.25386																40.04					3.42348	3.40323
38.84					3.15901	2.79358													39.14			6.42773																41.04					3.48327	3.47291
39.84					3.17696	2.85472													40.14			6.59152																42.04					3.53678	3.54239
40.84					3.22251	2.91577													41.14			6.73125																43.04					3.6194	3.61166
41.84					3.27904	2.97672													42.14			6.90014																44.04					3.68951	3.68074
42.84					3.34078	3.03758													43.14			7.08615																45.04					3.7828	3.74961
43.84					3.40323	3.09835													44.14			7.22741																46.04					3.87172	3.81828
44.84					3.45586	3.15902													45.14			7.36906																47.04					3.95068	3.88675
45.84					3.52439	3.2196													46.14			7.49008																48.04					4.04245	3.95502
46.84					3.59806	3.28008													47.14			7.6594																49.04					4.1228	4.02309
47.84					3.67789	3.34047													48.14			7.81636																50.04					4.23103	4.09096
48.84					3.73337	3.40077													49.14			7.96937																51.04					4.3327	4.15863
49.84					3.77787	3.46098													50.14			8.12223																52.04					4.41256	4.2261
50.84					3.83678	3.52109													51.14			8.28317																53.04					4.47427	4.29337
51.84					3.88097	3.58111													52.14			8.44178																54.04					4.5486	4.36045
52.84					3.9486	3.64104													53.14			8.59399																55.04					4.60603	4.42732
53.84					4.00956	3.70088													54.14			8.72357																56.04					4.67269	4.494
54.84					4.06615	3.76062													55.14			8.85563																57.04					4.74038	4.56047
55.84					4.0806	3.82027													56.14			9.00681																58.04					4.80994	4.62675
56.84					4.09226	3.87983													57.14			9.1436																59.04					4.89663	4.69283
57.84					4.12733	3.9393													58.14			9.30602																60.04					4.95955	4.75872
58.84					4.19969	3.99868													59.14			9.45613																61.04					5.02255	4.8244
59.84					4.27114	4.05797													60.14			9.60584																62.04					5.12703	4.8899
60.84					4.33093	4.11716													61.14			9.76289																63.04					5.18988	4.95519
61.84					4.36654	4.17626													62.14			9.8903																64.04					5.25893	5.02029
62.84					4.43213	4.23528													63.14			10.0497																65.04					5.33305	5.08519
63.84					4.49919	4.2942													64.14			10.2123																66.04					5.40239	5.1499
64.84					4.55449	4.35303													65.14			10.374																67.04					5.46375	5.21441
65.84					4.61014	4.41177													66.14			10.5141																68.04					5.56243	5.27873
66.84					4.66388	4.47042													67.14			10.6688																69.04					5.61553	5.34285
67.84					4.71451	4.52898													68.14			10.8195																70.04					5.65659	5.40678
68.84					4.78165	4.58745													69.14			10.9809																71.04					5.7054	5.47051
69.84					4.82593	4.64583													70.14			11.1347																72.04					5.75764	5.53405
70.84					4.85873	4.70412													71.14			11.2977																73.04					5.81947	5.5974
71.84					4.88546	4.76232													72.14			11.457																74.04					5.89235	5.66056
72.84					4.90525	4.82043													73.14			11.6209																75.04					5.9543	5.72352
73.84					4.9772	4.87845													74.14			11.7871																76.04					6.0416	5.78629
74.84					5.04047	4.93638													75.14			11.9416																77.04					6.10631	5.84886
75.84					5.11913	4.99422													76.14			12.0947																78.04					6.16763	5.91125
76.84					5.17686	5.05197													77.14			12.2441																79.04					6.21942	5.97344
77.84					5.2202	5.10964													78.14			12.3733																80.04					6.26636	6.03545
78.84					5.26348	5.16721													79.14			12.5051																81.04					6.31743	6.09726
79.84					5.32458	5.2247													80.14			12.6461																82.04					6.38608	6.15888
80.84					5.39316	5.2821													81.14			12.8045																83.04					6.40674	6.22031
81.84					5.4642	5.33941													82.14			12.9477																84.04					6.45449	6.28155
82.84					5.53552	5.39663													83.14			13.1175																85.04					6.50571	6.34261
83.84					5.57601	5.45376													84.14			13.2715																86.04					6.54491	6.40347
84.84					5.61719	5.51081													85.14			13.423																87.04					6.6129	6.46414
85.84					5.6665	5.56777													86.14			13.5496																88.04					6.68155	6.52463
86.84					5.70436	5.62464													87.14			13.6677																89.04					6.76047	6.58492
87.84					5.7634	5.68142													88.14			13.8142																90.04					6.8379	6.64503
88.84					5.83899	5.73812													89.14			13.9693																91.04					6.90364	6.70495
89.84					5.88583	5.79473													90.14			14.1117																92.04					6.96349	6.76469
90.84					5.95316	5.85125													91.14			14.2632																93.04					7.03054	6.82424
91.84					6.00006	5.90768													92.14			14.3928																94.04					7.06643	6.8836
92.84					6.04354	5.96403													93.14			14.5157																95.04					7.12128	6.94277
93.84					6.0654	6.02029													94.14			14.6364																96.04					7.18956	7.00176
94.84					6.12724	6.07646													95.14			14.7853																97.04					7.2426	7.06056
95.84					6.17324	6.13255													96.14			14.9071																98.04					7.31164	7.11918
96.84					6.22233	6.18855													97.14			15.0511																99.04					7.39089	7.17761
97.84					6.2954	6.24446													98.14			15.2157																100.04					7.45669	7.23586
98.84					6.34319	6.30029													99.14			15.3661																101.04					7.5153	7.29392
99.84					6.38083	6.35604													100.14			15.5211																102.04					7.58225	7.3518
100.84					6.42978	6.41169													101.14			15.6635																103.04					7.6338	7.40949
101.84					6.46405	6.46726													102.14			15.8083																104.04					7.67751	7.46701
102.84					6.52091	6.52275													103.14			15.9326																105.04					7.72778	7.52434
103.84					6.57541	6.57815													104.14			16.0519																106.04					7.75946	7.58148
104.84					6.61638	6.63347													105.14			16.1731																107.04					7.78886	7.63845
105.84					6.66875	6.6887													106.14			16.3136																108.04					7.84473	7.69523
106.84					6.72172	6.74384													107.14			16.4538																109.04					7.90244	7.75183
107.84					6.7891	6.7989													108.14			16.5984																110.04					7.94406	7.80825
108.84					6.83488	6.85388													109.14			16.7333																111.04					8.01003	7.86449
109.84					6.89269	6.90877													110.14			16.8638																112.04					8.08044	7.92054
110.84					6.93976	6.96357													111.14			16.9918																113.04					8.15231	7.97642
111.84					6.9838	7.01829													112.14			17.1211																114.04					8.20501	8.03212
112.84					7.02074	7.07293													113.14			17.253																115.04					8.2629	8.08764
113.84					7.06731	7.12748													114.14			17.4017																116.04					8.30944	8.14297
114.84					7.1292	7.18195													115.14			17.5481																117.04					8.3484	8.19813
115.84					7.17985	7.23634													116.14			17.6896																118.04					8.3984	8.25311
116.84					7.22815	7.29064													117.14			17.8408																119.04					8.44977	8.30792
117.84					7.26726	7.34486													118.14			17.9775																120.04					8.50573	8.36254
118.84					7.33989	7.39899													119.14			18.1198																121.04					8.57508	8.41699
119.84					7.37072	7.45305													120.14			18.265																122.04					8.62728	8.47126
120.84					7.40514	7.50701													121.14			18.396																123.04					8.6861	8.52535
121.84					7.45984	7.5609													122.14			18.5362																124.04					8.75269	8.57927
122.84					7.51663	7.6147													123.14			18.6504																125.04					8.80845	8.63301
123.84					7.56507	7.66842													124.14			18.7902																126.04					8.84089	8.68658
124.84					7.60685	7.72206													125.14			18.9192																127.04					8.89621	8.73997
125.84					7.64938	7.77561													126.14			19.051																128.04					8.95671	8.79318
126.84					7.69955	7.82908													127.14			19.1771																129.04					9.00521	8.84622
127.84					7.74425	7.88247													128.14			19.3187																130.04					9.0547	8.89908
128.84					7.81423	7.93578													129.14			19.4698																131.04					9.11342	8.95178
129.84					7.87041	7.989													130.14			19.6116																132.04					9.15521	9.00429
130.84					7.93475	8.04215													131.14			19.749																133.04					9.17293	9.05664
131.84					7.97072	8.09521													132.14			19.8709																134.04					9.20057	9.10881
132.84					7.99779	8.14819													133.14			20.0032																135.04					9.2102	9.16081
133.84					8.03678	8.20109													134.14			20.1316																136.04					9.25732	9.21264
134.84					8.07528	8.2539													135.14			20.2686																137.04					9.29033	9.26429
135.84					8.11007	8.30664													136.14			20.3909																138.04					9.33861	9.31577
136.84					8.14647	8.35929													137.14			20.523																139.04					9.3955	9.36709
137.84					8.21293	8.41187													138.14			20.6644																140.04					9.45301	9.41823
138.84					8.27742	8.46436													139.14			20.785																141.04					9.50225	9.4692
139.84					8.3361	8.51677													140.14			20.919																142.04					9.53823	9.52
140.84					8.38867	8.5691													141.14			21.047																143.04					9.5986	9.57063
141.84					8.44236	8.62135													142.14			21.187																144.04					9.63876	9.62109
142.84					8.48274	8.67352													143.14			21.316																145.04					9.70688	9.67139
143.84					8.52086	8.72561													144.14			21.4282																146.04					9.75207	9.72151
144.84					8.57356	8.77762													145.14			21.567																147.04					9.79581	9.77147
145.84					8.61827	8.82955													146.14			21.7094																148.04					9.83676	9.82125
146.84					8.65983	8.8814													147.14			21.8186																149.04					9.90112	9.87087
147.84					8.6963	8.93317													148.14			21.9283																150.04					9.93658	9.92033
148.84					8.74791	8.98486													149.14			22.0643																151.04					9.95822	9.96961
149.84					8.80045	9.03647													150.14			22.2144																152.04					9.99631	10.0187
150.84					8.82385	9.088													151.14			22.3483																153.04					10.0369	10.0677
151.84					8.8758	9.13945													152.14			22.479																154.04					10.0774	10.1165
152.84					8.93881	9.19082													153.14			22.5993																155.04					10.1291	10.1651
153.84					8.98213	9.24212													154.14			22.7243																156.04					10.2111	10.2136
154.84					9.03716	9.29333													155.14			22.851																157.04					10.2466	10.2619
155.84					9.08789	9.34446													156.14			22.9951																158.04					10.2762	10.31
156.84					9.13059	9.39552													157.14			23.1196																159.04					10.3339	10.3579
157.84					9.17806	9.4465													158.14			23.241																160.04					10.3692	10.4057
158.84					9.23148	9.4974													159.14			23.3738																161.04					10.3934	10.4534
159.84					9.26233	9.54822													160.14			23.4827																162.04					10.4294	10.5009
160.84					9.31976	9.59896													161.14			23.5994																163.04					10.4689	10.5482
161.84					9.36924	9.64963													162.14			23.748																164.04					10.5048	10.5953
162.84					9.417	9.70021													163.14			23.8885																165.04					10.5561	10.6423
163.84					9.46825	9.75072													164.14			23.9989																166.04					10.5906	10.6891
164.84					9.50944	9.80116													165.14			24.1284																167.04					10.6244	10.7358
165.84					9.55732	9.85151													166.14			24.2602																168.04					10.6648	10.7823
166.84					9.59124	9.90178													167.14			24.3881																169.04					10.6904	10.8287
167.84					9.64025	9.95198													168.14			24.5247																170.04					10.7458	10.8749
168.84					9.67321	10.0021													169.14			24.6351																171.04					10.7826	10.9209
169.84					9.72072	10.0521													170.14			24.7275																172.04					10.8199	10.9667
170.84					9.75981	10.1021													171.14			24.8477																173.04					10.8781	11.0125
171.84					9.79741	10.152													172.14			24.9812																174.04					10.9003	11.058
172.84					9.83833	10.2018													173.14			25.1011																175.04					10.9281	11.1034
173.84					9.88243	10.2516													174.14			25.2284																176.04					10.953	11.1486
174.84					9.9392	10.3012													175.14			25.3461																177.04					11.0039	11.1937
175.84					10.0065	10.3508													176.14			25.4579																178.04					11.074	11.2386
176.84					10.0565	10.4003													177.14			25.5898																179.04					11.1733	11.2834
177.84					10.1509	10.4497													178.14			25.75																180.04					11.9213	10.8791
178.84					10.215	10.4991													179.14			24.2237																181.04					10.5696	10.8709
179.84					9.22814	10.5484													180.14			26.5396																182.04					11.4756	10.8627
180.84					10.6947	10.2154													181.14			27.3221																183.04					11.313	10.8545
181.84					11.3053	10.2136													182.14			25.9378																184.04					11.2298	10.8463
182.84					10.434	10.2119													183.14			25.849																185.04					11.2089	10.8381
183.84					10.4118	10.2101													184.14			25.9173																186.04					11.1499	10.8299
184.84					10.357	10.2084													185.14			25.9405																187.04					11.1317	10.8217
185.84					10.3724	10.2066													186.14			25.9439																188.04					11.1294	10.8135
186.84					10.3613	10.2049													187.14			25.947																189.04					11.1014	10.8053
187.84					10.3722	10.2031													188.14			25.9604																190.04					11.0743	10.7972
188.84					10.2701	10.2013													189.14			25.9404																191.04					11.0557	10.789
189.84					10.2715	10.1996													190.14			25.9149																192.04					11.0501	10.7809
190.84					10.2768	10.1978													191.14			25.8918																193.04					10.9448	10.7727
191.84					10.3284	10.1961													192.14			25.8684																194.04					10.8985	10.7646
192.84					10.3562	10.1943													193.14			25.8715																195.04					10.9049	10.7564
193.84					10.3654	10.1926													194.14			25.884																196.04					10.9369	10.7483
194.84					10.2771	10.1908													195.14			25.8777																197.04					10.887	10.7402
195.84					10.2709	10.1891													196.14			25.9286																198.04					10.843	10.7321
196.84					10.2955	10.1873													197.14			25.9199																199.04					10.8067	10.724
197.84					10.2953	10.1856													198.14			25.8997																200.04					10.8678	10.7159
198.84					10.266	10.1838													199.14			25.8695																201.04					10.8182	10.7078
199.84					10.229	10.1821													200.14			25.8277																202.04					10.7448	10.6997
200.84					10.2341	10.1803													201.14			25.846																203.04					10.7622	10.6917
201.84					10.184	10.1786													202.14			25.8569																204.04					10.7727	10.6836
202.84					10.1875	10.1768													203.14			25.8545																205.04					10.7496	10.6755
203.84					10.2247	10.1751													204.14			25.8894																206.04					10.6665	10.6675
204.84					10.231	10.1733													205.14			25.9073																207.04					10.7213	10.6594
205.84					10.2423	10.1716													206.14			25.909																208.04					10.7238	10.6514
206.84					10.2402	10.1698													207.14			25.8969																209.04					10.6465	10.6433
207.84					10.2279	10.1681													208.14			25.8935																210.04					10.6318	10.6353
208.84					10.2517	10.1664													209.14			25.8287																211.04					10.6751	10.6273
209.84					10.2628	10.1646													210.14			25.7824																212.04					10.7114	10.6193
210.84					10.2401	10.1629													211.14			25.7522																213.04					10.6564	10.6113
211.84					10.227	10.1611													212.14			25.7623																214.04					10.6259	10.6033
212.84					10.1973	10.1594													213.14			25.7928																215.04					10.645	10.5953
213.84					10.1867	10.1576													214.14			25.8426																216.04					10.6021	10.5873
214.84					10.1701	10.1559													215.14			25.8547																217.04					10.545	10.5793
215.84					10.1846	10.1541													216.14			25.8292																218.04					10.5218	10.5714
216.84					10.1822	10.1524													217.14			25.8337																219.04					10.5049	10.5634
217.84					10.19	10.1506													218.14			25.8236																220.04					10.4878	10.5554
218.84					10.207	10.1489													219.14			25.8356																221.04					10.4769	10.5475
219.84					10.1834	10.1472													220.14			25.8212																222.04					10.4838	10.5395
220.84					10.1583	10.1454													221.14			25.8051																223.04					10.4852	10.5316
221.84					10.1739	10.1437													222.14			25.8098																224.04					10.4569	10.5237
222.84					10.1634	10.1419													223.14			25.7892																225.04					10.4547	10.5157
223.84					10.1271	10.1402													224.14			25.8079																226.04					10.4623	10.5078
224.84					10.1049	10.1384													225.14			25.816																227.04					10.458	10.4999
225.84					10.1111	10.1367													226.14			25.8342																228.04					10.4688	10.492
226.84					10.119	10.135													227.14			25.8436																229.04					10.4571	10.4841
227.84					10.129	10.1332													228.14			25.828																230.04					10.4328	10.4762
228.84					10.1243	10.1315													229.14			25.8236																231.04					10.3885	10.4683
229.84					10.1248	10.1297													230.14			25.8361																232.04					10.3898	10.4605
230.84					10.1313	10.128													231.14			25.8191																233.04					10.377	10.4526
231.84					10.0996	10.1263													232.14			25.8139																234.04					10.364	10.4447
232.84					10.0938	10.1245													233.14			25.8117																235.04					10.341	10.4369
233.84					10.1064	10.1228													234.14			25.8132																236.04					10.3203	10.429
234.84					10.0882	10.121													235.14			25.8207																237.04					10.2961	10.4212
235.84					10.0857	10.1193													236.14			25.8214																238.04					10.299	10.4133
236.84					10.0811	10.1176													237.14			25.798																239.04					10.284	10.4055
237.84					10.1077	10.1158													238.14			25.7838																240.04					10.2819	10.3977
238.84					10.1134	10.1141													239.14			25.7681																241.04					10.2644	10.3899
239.84					10.1042	10.1124													240.14			25.7501																242.04					10.2577	10.382
240.84					10.1075	10.1106													241.14			25.7384																243.04					10.2623	10.3742
241.84					10.1144	10.1089													242.14			25.7353																244.04					10.2562	10.3664
242.84					10.1025	10.1071													243.14			25.7156																245.04					10.2474	10.3587
243.84					10.0785	10.1054													244.14			25.6996																246.04					10.2107	10.3509
244.84					10.0669	10.1037													245.14			25.7058																247.04					10.1987	10.3431
245.84					10.0664	10.1019													246.14			25.7239																248.04					10.1863	10.3353
246.84					10.068	10.1002													247.14			25.7176																249.04					10.1895	10.3276
247.84					10.0532	10.0985													248.14			25.7168																250.04					10.1953	10.3198
248.84					10.032	10.0967													249.14			25.7191																251.04					10.1618	10.312
249.84					10.0031	10.095													250.14			25.7067																252.04					10.1486	10.3043
250.84					9.99386	10.0933													251.14			25.7118																253.04					10.1086	10.2966
251.84					9.99513	10.0915													252.14			25.715																254.04					10.0895	10.2888
252.84					10.0108	10.0898													253.14			25.7296																255.04					10.0854	10.2811
253.84					10.0089	10.0881													254.14			25.7178																256.04					10.0841	10.2734
254.84					10.0106	10.0863													255.14			25.7077																257.04					10.1037	10.2657
255.84					10.0085	10.0846													256.14			25.6875																258.04					10.0938	10.258
256.84					9.98629	10.0829													257.14			25.6772																259.04					10.0794	10.2503
257.84					9.97786	10.0811													258.14			25.6598																260.04					10.0491	10.2426
258.84					9.98841	10.0794													259.14			25.6622																261.04					10.0221	10.2349
259.84					9.97723	10.0777													260.14			25.6622																262.04					10.0099	10.2272
260.84					9.98649	10.0759													261.14			25.6894																263.04					10.0107	10.2195
261.84					9.99772	10.0742													262.14			25.709																264.04					10.0386	10.2119
262.84					9.97848	10.0725													263.14			25.7138																265.04					10.0339	10.2042
263.84					9.97165	10.0707													264.14			25.7116																266.04					10.0258	10.1965
264.84					9.96515	10.069													265.14			25.7161																267.04					10.0253	10.1889
265.84					9.95048	10.0673													266.14			25.7056																268.04					10.0458	10.1813
266.84					9.98125	10.0656													267.14			25.7094																269.04					10.0458	10.1736
267.84					9.99889	10.0638													268.14			25.6979																270.04					10.0376	10.166
268.84					9.99225	10.0621													269.14			25.6881																271.04					10.0279	10.1584
269.84					9.98173	10.0604													270.14			25.676																272.04					10.0079	10.1508
270.84					9.95004	10.0586													271.14			25.6585																273.04					9.99783	10.1431
271.84					9.94026	10.0569													272.14			25.6421																274.04					9.98489	10.1355
272.84					9.94088	10.0552													273.14			25.6132																275.04					9.98745	10.1279
273.84					9.92832	10.0535													274.14			25.6142																276.04					9.97705	10.1204
274.84					9.91959	10.0517													275.14			25.5998																277.04					9.97637	10.1128
275.84					9.90753	10.05													276.14			25.6175																278.04					9.96802	10.1052
276.84					9.9	10.0483													277.14			25.6275																279.04					9.96552	10.0976
277.84					9.90504	10.0466													278.14			25.6445																280.04					9.95149	10.0901
278.84					9.91702	10.0448													279.14			25.6446																281.04					9.92413	10.0825
279.84					9.91307	10.0431													280.14			25.6355																282.04					9.90211	10.075
280.84					9.93104	10.0414													281.14			25.6221																283.04					9.87778	10.0674
281.84					9.92716	10.0396													282.14			25.6224																284.04					9.85775	10.0599
282.84					9.9137	10.0379													283.14			25.6188																285.04					9.86337	10.0523
283.84					9.89099	10.0362													284.14			25.6188																286.04					9.84735	10.0448
284.84					9.88424	10.0345													285.14			25.6116																287.04					9.82861	10.0373
285.84					9.8979	10.0328													286.14			25.6077																288.04					9.79977	10.0298
286.84					9.89813	10.031													287.14			25.6167																289.04					9.7983	10.0223
287.84					9.89684	10.0293													288.14			25.6149																290.04					9.8075	10.0148
288.84					9.91735	10.0276													289.14			25.6084																291.04					9.79061	10.0073
289.84					9.90821	10.0259													290.14			25.6129																292.04					9.79733	9.99978
290.84					9.89352	10.0241													291.14			25.6167																293.04					9.78955	9.9923
291.84					9.91512	10.0224													292.14			25.6023																294.04					9.77701	9.98482
292.84					9.90172	10.0207													293.14			25.6025																295.04					9.75094	9.97735
293.84					9.91359	10.019													294.14			25.607																296.04					9.74705	9.96989
294.84					9.95222	10.0173													295.14			25.5991																297.04					9.73834	9.96243
295.84					9.97461	10.0155													296.14			25.5958																298.04					9.74658	9.95498
296.84					9.99989	10.0138													297.14			25.5908																299.04					9.75032	9.94754
297.84					10.0153	10.0121													298.14			25.5923																300.04					9.75018	9.9401
298.84					10.0044	10.0104													299.14			25.5778																301.04					9.76502	9.93267
299.84					10.0014	10.0087													300.14			25.5788																302.04					9.76596	9.92524
300.84					9.99592	10.0069													301.14			25.5777																303.04					9.75635	9.91782
301.84					9.98381	10.0052													302.14			25.5683																304.04					9.75497	9.91041
302.84					9.95477	10.0035													303.14			25.569																305.04					9.74791	9.903
303.84					9.95741	10.0018													304.14			25.555																306.04					9.7305	9.8956
304.84					9.95081	10.0001													305.14			25.5522																307.04					9.71774	9.88821
305.84					9.95012	9.99834													306.14			25.5532																308.04					9.71729	9.88082
306.84					9.97496	9.99662													307.14			25.5349																309.04					9.70748	9.87343
307.84					9.9641	9.9949													308.14			25.5399																310.04					9.69031	9.86606
308.84					9.95371	9.99319													309.14			25.5349																311.04					9.68354	9.85869
309.84					9.97139	9.99147													310.14			25.5285																312.04					9.66677	9.85132
310.84					9.97272	9.98975													311.14			25.519																313.04					9.67623	9.84397
311.84					9.96161	9.98804													312.14			25.5195																314.04					9.67524	9.83661
312.84					9.9751	9.98632													313.14			25.5293																315.04					9.69509	9.82927
313.84					9.98491	9.98461													314.14			25.5328																316.04					9.67728	9.82193
314.84					9.98955	9.98289													315.14			25.5371																317.04					9.67048	9.8146
315.84					10.0026	9.98118													316.14			25.5494																318.04					9.67363	9.80727
316.84					9.99093	9.97946													317.14			25.5595																319.04					9.6691	9.79995
317.84					9.96907	9.97775													318.14			25.5532																320.04					9.65832	9.79263
318.84					9.95281	9.97603													319.14			25.5461																321.04					9.66107	9.78532
319.84					9.93956	9.97432													320.14			25.5285																322.04					9.65726	9.77802
320.84					9.93982	9.97261													321.14			25.4998																323.04					9.65866	9.77072
321.84					9.9475	9.97089													322.14			25.4894																324.04					9.63719	9.76343
322.84					9.95898	9.96918													323.14			25.4608																325.04					9.62752	9.75615
323.84					9.95778	9.96747													324.14			25.4552																326.04					9.6184	9.74887
324.84					9.94268	9.96576													325.14			25.4411																327.04					9.59113	9.7416
325.84					9.94379	9.96404													326.14			25.4481																328.04					9.55309	9.73433
326.84					9.93064	9.96233													327.14			25.4385																329.04					9.53788	9.72707
327.84					9.9262	9.96062													328.14			25.4485																330.04					9.52865	9.71982
328.84					9.93396	9.95891													329.14			25.4347																331.04					9.5163	9.71257
329.84					9.94744	9.9572													330.14			25.4581																332.04					9.53424	9.70533
330.84					9.96036	9.95549													331.14			25.4578																333.04					9.53893	9.69809
331.84					9.96778	9.95378													332.14			25.4377																334.04					9.54922	9.69086
332.84					9.96379	9.95207													333.14			25.416																335.04					9.55718	9.68364
333.84					9.96916	9.95036													334.14			25.4075																336.04					9.54865	9.67642
334.84					9.94307	9.94865													335.14			25.3987																337.04					9.56296	9.66921
335.84					9.93159	9.94694													336.14			25.4038																338.04					9.54961	9.662
336.84					9.91929	9.94523													337.14			25.4201																339.04					9.54596	9.6548
337.84					9.90557	9.94352													338.14			25.4238																340.04					9.53574	9.64761
338.84					9.90889	9.94181													339.14			25.4299																341.04					9.51	9.64042
339.84					9.90304	9.94011													340.14			25.437																342.04					9.50933	9.63324
340.84					9.91084	9.9384													341.14			25.4506																343.04					9.49946	9.62606
341.84					9.91028	9.93669													342.14			25.4554																344.04					9.49664	9.61889
342.84					9.92456	9.93498													343.14			25.4467																345.04					9.52441	9.61173
343.84					9.92748	9.93328													344.14			25.449																346.04					9.51147	9.60457
344.84					9.9425	9.93157													345.14			25.4468																347.04					9.51505	9.59742
345.84					9.95487	9.92987													346.14			25.4375																348.04					9.51699	9.59027
346.84					9.96092	9.92816													347.14			25.4341																349.04					9.5058	9.58313
347.84					9.96699	9.92645													348.14			25.4087																350.04					9.49166	9.576
348.84					9.96752	9.92475													349.14			25.4057																351.04					9.47809	9.56887
349.84					9.95547	9.92304													350.14			25.3941																352.04					9.46871	9.56174
350.84					9.95179	9.92134													351.14			25.3884																353.04					9.44883	9.55463
351.84					9.94654	9.91964													352.14			25.3839																354.04					9.44723	9.54752
352.84					9.94274	9.91793													353.14			25.3979																355.04					9.44666	9.54041
353.84					9.94805	9.91623													354.14			25.4093																356.04					9.42865	9.53331
354.84					9.94148	9.91452													355.14			25.3985																357.04					9.42629	9.52622
355.84					9.93823	9.91282													356.14			25.4061																358.04					9.42697	9.51913
356.84					9.9439	9.91112													357.14			25.3976																359.04					9.42871	9.51205
357.84					9.96945	9.90942													358.14			25.3892																360.04					9.42358	9.50498
358.84					9.97955	9.90771													359.14			25.3955																361.04					9.41464	9.49791
359.84					10.0057	9.90601													360.14			25.3975																362.04					9.40108	9.49084
360.84					9.99879	9.90431													361.14			25.3958																363.04					9.38192	9.48379
361.84					9.98529	9.90261													362.14			25.3906																364.04					9.36869	9.47673
362.84					9.96573	9.90091													363.14			25.4018																365.04					9.35256	9.46969
363.84					9.94985	9.89921													364.14			25.3931																366.04					9.33341	9.46265
364.84					9.93583	9.89751													365.14			25.3683																367.04					9.33826	9.45561
365.84					9.92529	9.8958													366.14			25.3472																368.04					9.35605	9.44858
366.84					9.92124	9.89411													367.14			25.338																369.04					9.37767	9.44156
367.84					9.93038	9.89241													368.14			25.3242																370.04					9.39627	9.43454
368.84					9.94072	9.89071													369.14			25.3125																371.04					9.38986	9.42753
369.84					9.95116	9.88901													370.14			25.3033																372.04					9.38601	9.42053
370.84					9.95244	9.88731													371.14			25.3076																373.04					9.37842	9.41353
371.84					9.96095	9.88561													372.14			25.3287																374.04					9.35845	9.40654
372.84					9.97045	9.88391													373.14			25.3233																375.04					9.34799	9.39955
373.84					9.97565	9.88221													374.14			25.3184																376.04					9.34647	9.39256
374.84					9.96166	9.88052													375.14			25.3277																377.04					9.36	9.38559
375.84					9.95142	9.87882													376.14			25.3335																378.04					9.34814	9.37862
376.84					9.93493	9.87712													377.14			25.3437																379.04					9.34406	9.37165
377.84					9.91116	9.87542													378.14			25.3395																380.04					9.33892	9.36469
378.84					9.91971	9.87373													379.14			25.3346																381.04					9.33676	9.35774
379.84					9.9118	9.87203													380.14			25.3408																382.04					9.33336	9.35079
380.84					9.90851	9.87034													381.14			25.3243																383.04					9.33495	9.34385
381.84					9.90995	9.86864													382.14			25.2882																384.04					9.33944	9.33691
382.84					9.91022	9.86695													383.14			25.2628																385.04					9.33113	9.32998
383.84					9.90424	9.86525													384.14			25.2579																386.04					9.32158	9.32306
384.84					9.8924	9.86356													385.14			25.2554																387.04					9.30908	9.31614
385.84					9.89225	9.86186													386.14			25.2543																388.04					9.31885	9.30923
386.84					9.90115	9.86017													387.14			25.2535																389.04					9.32693	9.30232
387.84					9.91965	9.85847													388.14			25.2763																390.04					9.31873	9.29542
388.84					9.92817	9.85678													389.14			25.2627																391.04					9.30795	9.28852
389.84					9.92284	9.85509													390.14			25.2526																392.04					9.30986	9.28163
390.84					9.93009	9.85339													391.14			25.2625																393.04					9.29828	9.27475
391.84					9.91703	9.8517													392.14			25.2457																394.04					9.29658	9.26787
392.84					9.92721	9.85001													393.14			25.217																395.04					9.27007	9.26099
393.84					9.92041	9.84832													394.14			25.2193																396.04					9.26888	9.25413
394.84					9.9366	9.84662													395.14			25.2164																397.04					9.27472	9.24726
395.84					9.9475	9.84493													396.14			25.2226																398.04					9.26877	9.24041
396.84					9.94272	9.84324													397.14			25.2198																399.04					9.25104	9.23356
397.84					9.95034	9.84155													398.14			25.2231																400.04					9.24195	9.22671
398.84					9.97013	9.83986													399.14			25.2022																401.04					9.24721	9.21987
399.84					9.96415	9.83817													400.14			25.194																402.04					9.2368	9.21304
400.84					9.96163	9.83648													401.14			25.216																403.04					9.23929	9.20621
401.84					9.96099	9.83479													402.14			25.2148																404.04					9.23975	9.19939
402.84					9.96392	9.8331													403.14			25.2177																405.04					9.25515	9.19257
403.84					9.94689	9.83141													404.14			25.2246																406.04					9.25529	9.18576
404.84					9.93403	9.82972													405.14			25.2223																407.04					9.25455	9.17895
405.84					9.921	9.82803													406.14			25.2435																408.04					9.2418	9.17215
406.84					9.91116	9.82635													407.14			25.247																409.04					9.22819	9.16536
407.84					9.91022	9.82466													408.14			25.2395																410.04					9.20712	9.15857
408.84					9.91016	9.82297													409.14			25.2332																411.04					9.2166	9.15178
409.84					9.90864	9.82128													410.14			25.2162																412.04					9.21623	9.14501
410.84					9.9246	9.8196													411.14			25.2215																413.04					9.20642	9.13823
411.84					9.92914	9.81791													412.14			25.2046																414.04					9.2083	9.13147
412.84					9.91373	9.81622													413.14			25.1978																415.04					9.21893	9.12471
413.84					9.92684	9.81454													414.14			25.2043																416.04					9.21854	9.11795
414.84					9.94419	9.81285													415.14			25.1809																417.04					9.21649	9.1112
415.84					9.94408	9.81116													416.14			25.1842																418.04					9.19238	9.10446
416.84					9.95268	9.80948													417.14			25.1405																419.04					9.17834	9.09772
417.84					9.93556	9.80779													418.14			25.1219																420.04					9.1792	9.09098
418.84					9.91993	9.80611													419.14			25.1096																421.04					9.16748	9.08426
419.84					9.89573	9.80442													420.14			25.1039																422.04					9.1669	9.07753
420.84					9.88257	9.80274													421.14			25.1049																423.04					9.1597	9.07082
421.84					9.88116	9.80106													422.14			25.1086																424.04					9.17474	9.06411
422.84					9.86156	9.79937													423.14			25.123																425.04					9.17725	9.0574
423.84					9.86177	9.79769													424.14			25.1144																426.04					9.16106	9.0507
424.84					9.86005	9.79601													425.14			25.1274																427.04					9.1569	9.044
425.84					9.86768	9.79432													426.14			25.125																428.04					9.15756	9.03731
426.84					9.88721	9.79264													427.14			25.1148																429.04					9.16008	9.03063
427.84					9.89157	9.79096													428.14			25.1075																430.04					9.15225	9.02395
428.84					9.93336	9.78928													429.14			25.1132																431.04					9.15553	9.01728
429.84					9.92461	9.78759													430.14			25.0977																432.04					9.14896	9.01061
430.84					9.93944	9.78591													431.14			25.1044																433.04					9.16515	9.00395
431.84					9.9345	9.78423													432.14			25.0977																434.04					9.15771	8.99729
432.84					9.91269	9.78255													433.14			25.0971																435.04					9.15619	8.99064
433.84					9.91184	9.78087													434.14			25.097																436.04					9.15839	8.984
434.84					9.88599	9.77919													435.14			25.0904																437.04					9.14889	8.97736
435.84					9.87427	9.77751													436.14			25.1054																438.04					9.14135	8.97072
436.84					9.86163	9.77583													437.14			25.1048																439.04					9.13947	8.96409
437.84					9.86115	9.77415													438.14			25.1132																440.04					9.12853	8.95747
438.84					9.85319	9.77247													439.14			25.1035																441.04					9.10248	8.95085
439.84					9.85944	9.77079													440.14			25.1123																442.04					9.08133	8.94424
440.84					9.8699	9.76912													441.14			25.1276																443.04					9.08118	8.93763
441.84					9.86887	9.76744													442.14			25.1183																444.04					9.07764	8.93103
442.84					9.88751	9.76576													443.14			25.1003																445.04					9.0682	8.92443
443.84					9.87716	9.76408													444.14			25.0928																446.04					9.08679	8.91784
444.84					9.86396	9.7624													445.14			25.0875																447.04					9.08545	8.91125
445.84					9.86129	9.76073													446.14			25.0675																448.04					9.0946	8.90467
446.84					9.85447	9.75905													447.14			25.0582																449.04					9.09558	8.8981
447.84					9.85358	9.75737													448.14			25.0585																450.04					9.08082	8.89153
448.84					9.83405	9.7557													449.14			25.0711																451.04					9.07918	8.88496
449.84					9.83087	9.75402													450.14			25.066																452.04					9.08508	8.8784
450.84					9.83832	9.75235													451.14			25.0649																453.04					9.07219	8.87185
451.84					9.82086	9.75067													452.14			25.0715																454.04					9.07806	8.8653
452.84					9.80908	9.749													453.14			25.0868																455.04					9.06787	8.85876
453.84					9.80586	9.74732													454.14			25.0808																456.04					9.07523	8.85222
454.84					9.79818	9.74565													455.14			25.0665																457.04					9.07243	8.84569
455.84					9.7923	9.74397													456.14			25.0576																458.04					9.05106	8.83916
456.84					9.7915	9.7423													457.14			25.0469																459.04					9.04834	8.83264
457.84					9.79102	9.74063													458.14			25.0475																460.04					9.04747	8.82612
458.84					9.7829	9.73895													459.14			25.0372																461.04					9.03918	8.81961
459.84					9.79221	9.73728													460.14			25.0443																462.04					9.03939	8.8131
460.84					9.80217	9.73561													461.14			25.0575																463.04					9.05488	8.8066
461.84					9.79203	9.73393													462.14			25.0749																464.04					9.06725	8.80011
462.84					9.81333	9.73226													463.14			25.0724																465.04					9.06946	8.79362
463.84					9.82007	9.73059													464.14			25.0781																466.04					9.07122	8.78713
464.84					9.80558	9.72892													465.14			25.0864																467.04					9.06262	8.78065
465.84					9.80475	9.72725													466.14			25.0777																468.04					9.04446	8.77418
466.84					9.79165	9.72558													467.14			25.0602																469.04					9.04963	8.76771
467.84					9.80051	9.72391													468.14			25.0698																470.04					9.04047	8.76125
468.84					9.81183	9.72223													469.14			25.0759																471.04					9.02044	8.75479
469.84					9.81022	9.72056													470.14			25.0773																472.04					9.00901	8.74834
470.84					9.81091	9.71889													471.14			25.0909																473.04					9.01791	8.74189
471.84					9.80075	9.71723													472.14			25.1093																474.04					9.00928	8.73545
472.84					9.7927	9.71556													473.14			25.1264																475.04					9.00635	8.72901
473.84					9.79272	9.71389													474.14			25.1291																476.04					8.9746	8.72258
474.84					9.77502	9.71222													475.14			25.1262																477.04					8.96127	8.71615
475.84					9.77803	9.71055													476.14			25.1235																478.04					8.94504	8.70973
476.84					9.78129	9.70888													477.14			25.1347																479.04					8.87089	8.70331
477.84					9.77777	9.70721													478.14			25.1283																480.04					8.88703	8.6969
478.84					9.79578	9.70555													479.14			25.1531
479.84					9.79889	9.70388													480.14			25.0822																-60.2599							0.0833988	0
480.84					9.78131	9.70221																																-59.2599							-0.249905	0
																																						-58.2599							-0.115461	0
-60.96							0.0148926	0											-59.86				0															-57.2599							-0.112126	0
-59.96							-0.0145264	0											-58.86				0															-56.2599							-0.109928	0
-58.96							-0.0413208	0											-57.86				0															-55.2599							-0.10612	0
-57.96							-0.0323486	0											-56.86				0															-54.2599							-0.0652742	0
-56.96							-0.0210571	0											-55.86				0															-53.2599							-0.0626402	0
-55.96							-0.0128784	0											-54.86				0															-52.2599							-0.123092	0
-54.96							-0.0112915	0											-53.86				0															-51.2599							-0.0151224	0
-53.96							-0.0230103	0											-52.86				0															-50.2599							-0.0775118	0
-52.96							-0.0440674	0											-51.86				0															-49.2599							-0.0960274	0
-51.96							-0.053833	0											-50.86				0															-48.2599							-0.0845165	0
-50.96							-0.0324097	0											-49.86				0															-47.2599							-0.0798903	0
-49.96							-0.0194702	0											-48.86				0															-46.2599							-0.0973363	0
-48.96							-0.00311	0											-47.86				0															-45.2599							-0.130395	0
-47.96							-0.0117188	0											-46.86				0															-44.2599							-0.174877	0
-46.96							0.0098877	0											-45.86				0															-43.2599							-0.227525	0
-45.96							0.0101318	0											-44.86				0															-42.2599							-0.270079	0
-44.96							0.0214844	0											-43.86				0															-41.2599							-0.289146	0
-43.96							0.0126343	0											-42.86				0															-40.2599							-0.344944	0
-42.96							-0.0145264	0											-41.86				0															-39.2599							-0.385337	0
-41.96							0.003479	0											-40.86				0															-38.2599							-0.413401	0
-40.96							0.00469971	0											-39.86				0															-37.2599							-0.442112	0
-39.96							0.00152588	0											-38.86				0															-36.2599							-0.431895	0
-38.96							0.00115967	0											-37.86				0															-35.2599							-0.453599	0
-37.96							0.0130005	0											-36.86				0															-34.2599							-0.473936	0
-36.96							0.0116577	0											-35.86				0															-33.2599							-0.496885	0
-35.96							0.0473022	0											-34.86				0															-32.2599							-0.511607	0
-34.96							0.0406494	0											-33.86				0															-31.2599							-0.51522	0
-33.96							0.0409546	0											-32.86				0															-30.2599							-0.521067	0
-32.96							0.0292969	0											-31.86				0															-29.2599							-0.545835	0
-31.96							0.00939941	0											-30.86				0															-28.2599							-0.559776	0
-30.96							0.0211182	0											-29.86				0															-27.2599							-0.581272	0
-29.96							0.0211182	0											-28.86				0															-26.2599							-0.595262	0
-28.96							0.03125	0											-27.86				0															-25.2599							-0.590732	0
-27.96							0.03125	0											-26.86				0															-24.2599							-0.602072	0
-26.96							0.0167847	0											-25.86				0															-23.2599							-0.58586	0
-25.96							0.0195313	0											-24.86				0															-22.2599							-0.594882	0
-24.96							0.0292969	0											-23.86				0															-21.2599							-0.621982	0
-23.96							0.055542	0											-22.86				0															-20.2599							-0.509036	0
-22.96							0.0488892	0											-21.86				0															-19.2599							-0.475081	0
-21.96							0.0247192	0											-20.86				0															-18.2599							-0.153428	0
-20.96							0.00201416	0											-19.86				0															-17.2599							-0.0601736	0
-19.96							-0.0061	0											-18.86				0															-16.2599							-0.0904002	0
-18.96							-0.0159302	0											-17.86				0															-15.2599							-0.109285	0
-17.96							-0.053833	0											-16.86				0															-14.2599							-0.0894124	0
-16.96							-0.0441284	0											-15.86				0															-13.2599							-0.0837487	0
-15.96							-0.0460815	0											-14.86				0															-12.2599							-0.0514848	0
-14.96							-0.0444946	0											-13.86				0															-11.2599							-0.0300501	0
-13.96							-0.0327148	0											-12.86				0															-10.2599							-0.0155234	0
-12.96							-0.0245972	0											-11.86				0															-9.25995							0.00841435	0
-11.96							-0.0112915	0											-10.86				0															-8.25995							-0.0202489	0
-10.96							0.0180054	0											-9.85999				0															-7.25995							-0.0201995	0
-9.95996							0.027771	0											-8.85999				0															-6.25995							-0.0214689	0
-8.95996							0.0293579	0											-7.85999				0															-5.25995							-0.0146203	0
-7.95996							0.0309448	0											-6.85999				0															-4.25995							0.0347822	0
-6.95996							0.0101929	0											-5.85999				0															-3.25995							0.150127	0
-5.95996							0.00665283	0											-4.85999				0															-2.25995							0.00633764	0
-4.95996							-0.00977	0											-3.85999				0															-1.25995							-0.571729	0
-3.95996							-0.00616	0											-2.85999				0															-0.259949							-2.99742	0
-2.95996							-0.0339355	0											-1.85999				0															0.740051							3.19238	0.0982271
-1.95996							0.0735474	0											-0.859985				0															1.74005							-1.20375	0.13719
-0.959961							0.22168	0											0.140015				-0.000632															2.74005							-0.520568	0.176087
0.0400391							4.28455	0.3911											1.14001				0.165191															3.74005							-0.459338	0.214918
1.04004							-0.864746	0.423567											2.14001				0.330765															4.74005							-0.394497	0.253683
2.04004							0.201416	0.456005											3.14001				0.49609															5.74005							-0.340787	0.292382
3.04004							0.315918	0.488416											4.14001				0.661166															6.74005							-0.291118	0.331015
4.04004							0.30072	0.5208											5.14001				0.825994															7.74005							-0.229167	0.369583
5.04004							0.325134	0.553155											6.14001				0.990573															8.74005							-0.126945	0.408084
6.04004							0.392639	0.585483											7.14001				1.1549															9.74005							-0.00236	0.446521
7.04004							0.45282	0.617783											8.14001				1.31899															10.7401							0.102755	0.484891
8.04004							0.418396	0.650056											9.14001				1.48283															11.7401							0.132073	0.523196
9.04004							0.557434	0.682301											10.14				1.64642															12.7401							0.148675	0.561436
10.04							0.601624	0.714518											11.14				1.80976															13.7401							0.152275	0.59961
11.04							0.699646	0.746708											12.14				1.97286															14.7401							0.231586	0.637719
12.04							0.726624	0.77887											13.14				2.13571															15.7401							0.259624	0.675763
13.04							0.720337	0.811005											14.14				2.29832															16.7401							0.281194	0.713741
14.04							0.841675	0.843112											15.14				2.46068															17.7401							0.332098	0.751654
15.04							0.939026	0.875191											16.14				2.6228															18.7401							0.386455	0.789502
16.04							0.916443	0.907244											17.14				2.78468															19.7401							0.484356	0.827285
17.04							1.01648	0.939268											18.14				2.94631															20.7401							0.584686	0.865003
18.04							1.06171	0.971266											19.14				3.1077															21.7401							0.630436	0.902656
19.04							1.05389	1.00324											20.14				3.26884															22.7401							0.697332	0.940244
20.04							1.15869	1.03518											21.14				3.42974															23.7401							0.794987	0.977767
21.04							1.18591	1.06709											22.14				3.5904															24.7401							0.83422	1.01523
22.04							1.2403	1.09898											23.14				3.75082															25.7401							0.873588	1.05262
23.04							1.28906	1.13084											24.14				3.911															26.7401							0.949894	1.08995
24.04							1.3075	1.16268											25.14				4.07093															27.7401							1.02995	1.12721
25.04							1.31561	1.19448											26.14				4.23062															28.7401							1.10196	1.16441
26.04							1.3692	1.22626											27.14				4.39008															29.7401							1.08887	1.20155
27.04							1.4071	1.25801											28.14				4.54929															30.7401							1.0876	1.23862
28.04							1.41681	1.28974											29.14				4.70827															31.7401							1.12953	1.27563
29.04							1.48016	1.32144											30.14				4.867															32.7401							1.21536	1.31257
30.04							1.54767	1.35311											31.14				5.0255															33.7401							1.29653	1.34945
31.04							1.56842	1.38475											32.14				5.18375															34.7401							1.36282	1.38626
32.04							1.58868	1.41636											33.14				5.34177															35.7401							1.38787	1.42301
33.04							1.64417	1.44795											34.14				5.49955															36.7401							1.43789	1.4597
34.04							1.68481	1.47952											35.14				5.65709															37.7401							1.48782	1.49632
35.04							1.66644	1.51105											36.14				5.8144															38.7401							1.52563	1.53288
36.04							1.67303	1.54256											37.14				5.97147															39.7401							1.55025	1.56937
37.04							1.72546	1.57404											38.14				6.1283															40.7401							1.58913	1.6058
38.04							1.83051	1.60549											39.14				6.2849															41.7401							1.62183	1.64217
39.04							1.86603	1.63692											40.14				6.44126															42.7401							1.67372	1.67847
40.04							1.86609	1.66832											41.14				6.59738															43.7401							1.69376	1.71471
41.04							1.87592	1.6997											42.14				6.75327															44.7401							1.72099	1.75089
42.04							1.91528	1.73104											43.14				6.90893															45.7401							1.76861	1.787
43.04							1.97546	1.76236											44.14				7.06435															46.7401							1.83055	1.82305
44.04							2.02271	1.79366											45.14				7.21953															47.7401							1.8938	1.85903
45.04							2.06049	1.82492											46.14				7.37449															48.7401							1.92777	1.89495
46.04							2.08319	1.85616											47.14				7.5292															49.7401							1.96707	1.93081
47.04							2.11609	1.88737											48.14				7.68369															50.7401							1.98718	1.96661
48.04							2.14691	1.91856											49.14				7.83794															51.7401							2.05537	2.00234
49.04							2.14539	1.94972											50.14				7.99196															52.7401							2.1236	2.03801
50.04							2.16046	1.98085											51.14				8.14575															53.7401							2.17561	2.07361
51.04							2.18951	2.01196											52.14				8.29931															54.7401							2.20028	2.10916
52.04							2.22705	2.04304											53.14				8.45264															55.7401							2.2183	2.14464
53.04							2.24567	2.07409											54.14				8.60573															56.7401							2.23148	2.18005
54.04							2.27588	2.10512											55.14				8.7586															57.7401							2.26966	2.21541
55.04							2.26953	2.13612											56.14				8.91123															58.7401							2.31663	2.2507
56.04							2.26953	2.16709											57.14				9.06363															59.7401							2.35064	2.28593
57.04							2.28754	2.19804											58.14				9.21581															60.7401							2.38621	2.3211
58.04							2.30707	2.22896											59.14				9.36775															61.7401							2.44762	2.3562
59.04							2.3446	2.25985											60.14				9.51947															62.7401							2.48602	2.39124
60.04							2.38751	2.29072											61.14				9.67096															63.7401							2.51344	2.42622
61.04							2.40863	2.32156											62.14				9.82222															64.7401							2.54686	2.46114
62.04							2.42664	2.35237											63.14				9.97325															65.7401							2.57905	2.49599
63.04							2.45746	2.38316											64.14				10.1241															66.7401							2.59182	2.53079
64.04							2.49536	2.41392											65.14				10.2746															67.7401							2.61564	2.56552
65.04							2.50159	2.44466											66.14				10.425															68.7401							2.64351	2.60018
66.04							2.54773	2.47537											67.14				10.5751															69.7401							2.67212	2.63479
67.04							2.56525	2.50605											68.14				10.725															70.7401							2.69276	2.66934
68.04							2.59497	2.53671											69.14				10.8747															71.7401							2.70501	2.70382
69.04							2.66187	2.56734											70.14				11.0241															72.7401							2.73135	2.73824
70.04							2.69458	2.59794											71.14				11.1733															73.7401							2.77553	2.7726
71.04							2.71735	2.62852											72.14				11.3223															74.7401							2.81707	2.80689
72.04							2.72729	2.65907											73.14				11.4711															75.7401							2.87769	2.84113
73.04							2.75977	2.68959											74.14				11.6196															76.7401							2.9367	2.8753
74.04							2.78912	2.72009											75.14				11.768															77.7401							2.97294	2.90941
75.04							2.83527	2.75057											76.14				11.9161															78.7401							3.00122	2.94347
76.04							2.89569	2.78102											77.14				12.0639															79.7401							3.03952	2.97746
77.04							2.91486	2.81144											78.14				12.2116															80.7401							3.08204	3.01138
78.04							2.92822	2.84183											79.14				12.359															81.7401							3.11713	3.04525
79.04							2.93793	2.8722											80.14				12.5062															82.7401							3.1308	3.07906
80.04							2.95422	2.90254											81.14				12.6532															83.7401							3.16707	3.1128
81.04							2.98523	2.93286											82.14				12.8															84.7401							3.19721	3.14648
82.04							3.02783	2.96315											83.14				12.9465															85.7401							3.21638	3.18011
83.04							3.06403	2.99342											84.14				13.0929															86.7401							3.25484	3.21367
84.04							3.08179	3.02366											85.14				13.239															87.7401							3.30738	3.24717
85.04							3.09998	3.05387											86.14				13.3848															88.7401							3.33185	3.28061
86.04							3.10785	3.08406											87.14				13.5305															89.7401							3.38778	3.31399
87.04							3.13403	3.11422											88.14				13.676															90.7401							3.43932	3.34731
88.04							3.15674	3.14436											89.14				13.8212															91.7401							3.45692	3.38056
89.04							3.19299	3.17447											90.14				13.9662															92.7401							3.49601	3.41376
90.04							3.224	3.20455											91.14				14.111															93.7401							3.51383	3.4469
91.04							3.24878	3.23461											92.14				14.2555															94.7401							3.54779	3.47997
92.04							3.28754	3.26464											93.14				14.3999															95.7401							3.56612	3.51299
93.04							3.31055	3.29465											94.14				14.544															96.7401							3.59975	3.54594
94.04							3.30859	3.32463											95.14				14.6879															97.7401							3.64113	3.57884
95.04							3.34644	3.35459											96.14				14.8316															98.7401							3.68668	3.61168
96.04							3.36926	3.38452											97.14				14.9751															99.7401							3.74992	3.64445
97.04							3.3891	3.41442											98.14				15.1184															100.74							3.79147	3.67717
98.04							3.42816	3.4443											99.14				15.2614															101.74							3.84717	3.70982
99.04							3.44922	3.47416											100.14				15.4043															102.74							3.87707	3.74242
100.04							3.48676	3.50398											101.14				15.5469															103.74							3.91237	3.77495
101.04							3.51648	3.53379											102.14				15.6893															104.74							3.93876	3.80743
102.04							3.5473	3.56356											103.14				15.8315															105.74							3.95508	3.83984
103.04							3.57855	3.59331											104.14				15.9734															106.74							3.98088	3.8722
104.04							3.59808	3.62304											105.14				16.1152															107.74							4.0029	3.9045
105.04							3.60785	3.65274											106.14				16.2568															108.74							4.03656	3.93673
106.04							3.64539	3.68242											107.14				16.3981															109.74							4.07993	3.96891
107.04							3.68634	3.71207											108.14				16.5392															110.74							4.11594	4.00103
108.04							3.7204	3.74169											109.14				16.6801															111.74							4.16496	4.03309
109.04							3.75195	3.77129											110.14				16.8208															112.74							4.20249	4.06509
110.04							3.76959	3.80086											111.14				16.9613															113.74							4.23643	4.09703
111.04							3.81519	3.83041											112.14				17.1016															114.74							4.262	4.12891
112.04							3.8396	3.85994											113.14				17.2416															115.74							4.28517	4.16073
113.04							3.85779	3.88943											114.14				17.3815															116.74							4.31182	4.1925
114.04							3.88049	3.91891											115.14				17.5211															117.74							4.34086	4.2242
115.04							3.92786	3.94835											116.14				17.6605															118.74							4.37195	4.25585
116.04							3.95117	3.97778											117.14				17.7998															119.74							4.395	4.28743
117.04							3.97693	4.00717											118.14				17.9388															120.74							4.42855	4.31896
118.04							3.99152	4.03654											119.14				18.0776															121.74							4.45027	4.35043
119.04							4.03754	4.06589											120.14				18.2161															122.74							4.47076	4.38184
120.04							4.05585	4.09521											121.14				18.3545															123.74							4.49508	4.4132
121.04							4.05872	4.12451											122.14				18.4927															124.74							4.53978	4.44449
122.04							4.09149	4.15378											123.14				18.6307															125.74							4.56448	4.47573
123.04							4.12744	4.18303											124.14				18.7684															126.74							4.60462	4.50691
124.04							4.16364	4.21225											125.14				18.906															127.74							4.63441	4.53802
125.04							4.18799	4.24144											126.14				19.0433															128.74							4.68504	4.56909
126.04							4.21918	4.27062											127.14				19.1804															129.74							4.73409	4.60009
127.04							4.23706	4.29976											128.14				19.3173															130.74							4.76509	4.63103
128.04							4.2677	4.32888											129.14				19.4541															131.74							4.78949	4.66192
129.04							4.31061	4.35798											130.14				19.5906															132.74							4.78346	4.69275
130.04							4.33044	4.38705											131.14				19.7269															133.74							4.79421	4.72352
131.04							4.36926	4.4161											132.14				19.863															134.74							4.80588	4.75424
132.04							4.37927	4.44512											133.14				19.9989															135.74							4.84428	4.78489
133.04							4.40509	4.47412											134.14				20.1346															136.74							4.85454	4.81549
134.04							4.42981	4.50309											135.14				20.2701															137.74							4.88515	4.84603
135.04							4.44446	4.53204											136.14				20.4053															138.74							4.92277	4.87651
136.04							4.45905	4.56096											137.14				20.5404															139.74							4.96334	4.90694
137.04							4.47705	4.58986											138.14				20.6753															140.74							4.99454	4.93731
138.04							4.51837	4.61873											139.14				20.81															141.74							5.02406	4.96762
139.04							4.53589	4.64758											140.14				20.9444															142.74							5.06583	4.99787
140.04							4.57666	4.6764											141.14				21.0787															143.74							5.10272	5.02807
141.04							4.59644	4.7052											142.14				21.2127															144.74							5.14527	5.05821
142.04							4.61102	4.73398											143.14				21.3466															145.74							5.17844	5.08829
143.04							4.62579	4.76273											144.14				21.4803															146.74							5.19253	5.11832
144.04							4.63055	4.79145											145.14				21.6137															147.74							5.21122	5.14829
145.04							4.64874	4.82015											146.14				21.747															148.74							5.24616	5.1782
146.04							4.68597	4.84883											147.14				21.88															149.74							5.27079	5.20806
147.04							4.72705	4.87748											148.14				22.0129															150.74							5.28534	5.23786
148.04							4.76672	4.90611											149.14				22.1455															151.74							5.30304	5.2676
149.04							4.80676	4.93471											150.14				22.278															152.74							5.33381	5.29728
150.04							4.83832	4.96329											151.14				22.4102															153.74							5.34774	5.32691
151.04							4.85815	4.99184											152.14				22.5423															154.74							5.37113	5.35649
152.04							4.88879	5.02037											153.14				22.6741															155.74							5.40054	5.386
153.04							4.91022	5.04888											154.14				22.8058															156.74							5.4499	5.41546
154.04							4.9281	5.07736											155.14				22.9372															157.74							5.47738	5.44487
155.04							4.96069	5.10581											156.14				23.0685															158.74							5.51414	5.47422
156.04							4.9906	5.13424											157.14				23.1996															159.74							5.55958	5.50351
157.04							5.00983	5.16265											158.14				23.3304															160.74							5.59081	5.53274
158.04							5.0473	5.19103											159.14				23.4611															161.74							5.6105	5.56192
159.04							5.08008	5.21939											160.14				23.5915															162.74							5.63579	5.59105
160.04							5.09839	5.24773											161.14				23.7218															163.74							5.65354	5.62012
161.04							5.13684	5.27604											162.14				23.8519															164.74							5.66941	5.64913
162.04							5.1684	5.30432											163.14				23.9818															165.74							5.6891	5.67809
163.04							5.20624	5.33259											164.14				24.1114															166.74							5.69172	5.70699
164.04							5.21722	5.36082											165.14				24.2409															167.74							5.71669	5.73584
165.04							5.24036	5.38904											166.14				24.3702															168.74							5.73557	5.76463
166.04							5.25696	5.41723											167.14				24.4993															169.74							5.77468	5.79336
167.04							5.28607	5.44539											168.14				24.6282															170.74							5.78895	5.82204
168.04							5.31873	5.47353											169.14				24.7569															171.74							5.8075	5.85067
169.04							5.34656	5.50165											170.14				24.8854															172.74							5.82814	5.87924
170.04							5.3692	5.52974											171.14				25.0138															173.74							5.85067	5.90775
171.04							5.39691	5.55781											172.14				25.1419															174.74							5.87016	5.93621
172.04							5.41333	5.58586											173.14				25.2698															175.74							5.87034	5.96462
173.04							5.4328	5.61388											174.14				25.3975															176.74							5.92377	5.99297
174.04							5.43982	5.64187											175.14				25.5251															177.74							5.98423	6.02126
175.04							5.4704	5.66985											176.14				25.6524															178.74							6.10148	6.0495
176.04							5.52338	5.69779											177.14				25.7796															179.74							7.74476	6.07769
177.04							5.58289	5.72572											178.14				25.9066															180.74							4.00963	6.01572
178.04							5.64386	5.75362											179.14				26.0333															181.74							6.73247	6.01143
179.04							5.72742	5.7815											180.14				26.1656															182.74							6.35607	6.00714
180.04							3.78937	5.80935											181.14				26.1622															183.74							6.35219	6.00285
181.04							7.98169	5.41738											182.14				26.1587															184.74							6.31385	5.99857
182.04							5.9682	5.41645											183.14				26.1553															185.74							6.22748	5.99429
183.04							5.91986	5.41552											184.14				26.1519															186.74							6.20375	5.99001
184.04							5.86212	5.41459											185.14				26.1485															187.74							6.2577	5.98574
185.04							5.7879	5.41366											186.14				26.145															188.74							6.25603	5.98147
186.04							5.82037	5.41273											187.14				26.1416															189.74							6.23682	5.9772
187.04							5.80902	5.4118											188.14				26.1382															190.74							6.22245	5.97293
188.04							5.78589	5.41087											189.14				26.1347															191.74							6.24798	5.96867
189.04							5.64996	5.40994											190.14				26.1313															192.74							6.17872	5.96442
190.04							5.74548	5.40901											191.14				26.1279															193.74							6.11928	5.96016
191.04							5.81567	5.40808											192.14				26.1245															194.74							6.14442	5.95591
192.04							5.83014	5.40715											193.14				26.121															195.74							6.14614	5.95166
193.04							5.80511	5.40622											194.14				26.1176															196.74							6.14531	5.94742
194.04							5.78284	5.40529											195.14				26.1142															197.74							6.12919	5.94318
195.04							5.75787	5.40436											196.14				26.1108															198.74							6.15518	5.93894
196.04							5.73199	5.40343											197.14				26.1073															199.74							6.15067	5.93471
197.04							5.7301	5.40251											198.14				26.1039															200.74							6.10864	5.93047
198.04							5.72546	5.40158											199.14				26.1005															201.74							6.075	5.92625
199.04							5.70465	5.40065											200.14				26.0971															202.74							6.06688	5.92202
200.04							5.70081	5.39972											201.14				26.0937															203.74							6.11535	5.9178
201.04							5.69104	5.39879											202.14				26.0902															204.74							6.12239	5.91358
202.04							5.66681	5.39787											203.14				26.0868															205.74							6.04202	5.90936
203.04							5.67157	5.39694											204.14				26.0834															206.74							6.02455	5.90515
204.04							5.65393	5.39601											205.14				26.08															207.74							6.0817	5.90094
205.04							5.70276	5.39509											206.14				26.0766															208.74							6.09531	5.89674
206.04							5.72186	5.39416											207.14				26.0731															209.74							6.05919	5.89254
207.04							5.68951	5.39323											208.14				26.0697															210.74							6.04317	5.88834
208.04							5.67816	5.39231											209.14				26.0663															211.74							6.04442	5.88414
209.04							5.63245	5.39138											210.14				26.0629															212.74							6.02253	5.87995
210.04							5.62115	5.39045											211.14				26.0595															213.74							6.015	5.87576
211.04							5.58667	5.38953											212.14				26.056															214.74							6.03352	5.87157
212.04							5.57825	5.3886											213.14				26.0526															215.74							6.04482	5.86739
213.04							5.58356	5.38768											214.14				26.0492															216.74							6.01282	5.86321
214.04							5.56689	5.38675											215.14				26.0458															217.74							5.98189	5.85903
215.04							5.58203	5.38583											216.14				26.0424															218.74							5.97106	5.85486
216.04							5.63599	5.3849											217.14				26.039															219.74							5.96807	5.85068
217.04							5.62891	5.38397											218.14				26.0356															220.74							5.92439	5.84652
218.04							5.60626	5.38305											219.14				26.0321															221.74							5.88495	5.84235
219.04							5.59961	5.38213											220.14				26.0287															222.74							5.87986	5.83819
220.04							5.61292	5.3812											221.14				26.0253															223.74							5.8945	5.83403
221.04							5.63745	5.38028											222.14				26.0219															224.74							5.92996	5.82988
222.04							5.63715	5.37935											223.14				26.0185															225.74							5.96854	5.82573
223.04							5.60126	5.37843											224.14				26.0151															226.74							5.96461	5.82158
224.04							5.56183	5.3775											225.14				26.0117															227.74							5.94641	5.81743
225.04							5.53119	5.37658											226.14				26.0083															228.74							5.90881	5.81329
226.04							5.54413	5.37566											227.14				26.0048															229.74							5.90802	5.80915
227.04							5.56689	5.37473											228.14				26.0014															230.74							5.87562	5.80502
228.04							5.58209	5.37381											229.14				25.998															231.74							5.8578	5.80088
229.04							5.57886	5.37289											230.14				25.9946															232.74							5.84944	5.79675
230.04							5.56525	5.37196											231.14				25.9912															233.74							5.84528	5.79263
231.04							5.56531	5.37104											232.14				25.9878															234.74							5.8412	5.7885
232.04							5.55585	5.37012											233.14				25.9844															235.74							5.80721	5.78438
233.04							5.55719	5.3692											234.14				25.981															236.74							5.79751	5.78027
234.04							5.57031	5.36827											235.14				25.9776															237.74							5.80728	5.77615
235.04							5.56519	5.36735											236.14				25.9742															238.74							5.8203	5.77204
236.04							5.57001	5.36643											237.14				25.9708															239.74							5.81814	5.76793
237.04							5.56213	5.36551											238.14				25.9674															240.74							5.83174	5.76383
238.04							5.57666	5.36459											239.14				25.964															241.74							5.82172	5.75973
239.04							5.56873	5.36366											240.14				25.9606															242.74							5.8146	5.75563
240.04							5.57697	5.36274											241.14				25.9572															243.74							5.80845	5.75153
241.04							5.5766	5.36182											242.14				25.9538															244.74							5.79749	5.74744
242.04							5.56531	5.3609											243.14				25.9503															245.74							5.76146	5.74335
243.04							5.53906	5.35998											244.14				25.9469															246.74							5.74738	5.73926
244.04							5.51801	5.35906											245.14				25.9435															247.74							5.74038	5.73518
245.04							5.49188	5.35814											246.14				25.9401															248.74							5.74862	5.7311
246.04							5.48712	5.35722											247.14				25.9367															249.74							5.75966	5.72703
247.04							5.49536	5.3563											248.14				25.9333															250.74							5.76001	5.72295
248.04							5.51996	5.35538											249.14				25.9299															251.74							5.74216	5.71888
249.04							5.52142	5.35446											250.14				25.9265															252.74							5.72683	5.71481
250.04							5.5274	5.35354											251.14				25.9231															253.74							5.72223	5.71075
251.04							5.534	5.35262											252.14				25.9197															254.74							5.72627	5.70669
252.04							5.53918	5.3517											253.14				25.9163															255.74							5.7343	5.70263
253.04							5.5542	5.35078											254.14				25.9129															256.74							5.74883	5.69857
254.04							5.54895	5.34986											255.14				25.9095															257.74							5.7369	5.69452
255.04							5.53278	5.34894											256.14				25.9062															258.74							5.72596	5.69047
256.04							5.52777	5.34802											257.14				25.9028															259.74							5.70177	5.68643
257.04							5.51135	5.3471											258.14				25.8994															260.74							5.68459	5.68238
258.04							5.50983	5.34618											259.14				25.896															261.74							5.67993	5.67834
259.04							5.50311	5.34527											260.14				25.8926															262.74							5.68304	5.67431
260.04							5.48676	5.34435											261.14				25.8892															263.74							5.69545	5.67027
261.04							5.48718	5.34343											262.14				25.8858															264.74							5.69061	5.66624
262.04							5.49701	5.34251											263.14				25.8824															265.74							5.69622	5.66222
263.04							5.49017	5.34159											264.14				25.879															266.74							5.69556	5.65819
264.04							5.4884	5.34068											265.14				25.8756															267.74							5.68333	5.65417
265.04							5.49054	5.33976											266.14				25.8722															268.74							5.68012	5.65015
266.04							5.48047	5.33884											267.14				25.8688															269.74							5.64221	5.64614
267.04							5.50665	5.33792											268.14				25.8654															270.74							5.6374	5.64212
268.04							5.52148	5.33701											269.14				25.862															271.74							5.65094	5.63811
269.04							5.50006	5.33609											270.14				25.8586															272.74							5.66473	5.63411
270.04							5.48871	5.33517											271.14				25.8552															273.74							5.69824	5.63011
271.04							5.46722	5.33426											272.14				25.8519															274.74							5.7057	5.6261
272.04							5.44769	5.33334											273.14				25.8485															275.74							5.69104	5.62211
273.04							5.43793	5.33243											274.14				25.8451															276.74							5.67824	5.61811
274.04							5.43781	5.33151											275.14				25.8417															277.74							5.66018	5.61412
275.04							5.43445	5.33059											276.14				25.8383															278.74							5.64297	5.61013
276.04							5.43915	5.32968											277.14				25.8349															279.74							5.64476	5.60615
277.04							5.44617	5.32876											278.14				25.8315															280.74							5.62817	5.60217
278.04							5.48206	5.32785											279.14				25.8281															281.74							5.61843	5.59819
279.04							5.49023	5.32693											280.14				25.8248															282.74							5.60922	5.59421
280.04							5.48163	5.32602											281.14				25.8214															283.74							5.57725	5.59024
281.04							5.49841	5.3251											282.14				25.818															284.74							5.55579	5.58627
282.04							5.50977	5.32419											283.14				25.8146															285.74							5.55241	5.5823
283.04							5.48169	5.32327											284.14				25.8112															286.74							5.52936	5.57834
284.04							5.45746	5.32236											285.14				25.8078															287.74							5.50687	5.57438
285.04							5.46405	5.32144											286.14				25.8044															288.74							5.52763	5.57042
286.04							5.45905	5.32053											287.14				25.8011															289.74							5.53327	5.56646
287.04							5.46881	5.31961											288.14				25.7977															290.74							5.5225	5.56251
288.04							5.47894	5.3187											289.14				25.7943															291.74							5.51548	5.55856
289.04							5.49188	5.31779											290.14				25.7909															292.74							5.51178	5.55462
290.04							5.49652	5.31687											291.14				25.7875															293.74							5.5245	5.55067
291.04							5.48053	5.31596											292.14				25.7842															294.74							5.52445	5.54673
292.04							5.4953	5.31505											293.14				25.7808															295.74							5.51199	5.5428
293.04							5.48517	5.31413											294.14				25.7774															296.74							5.50159	5.53886
294.04							5.49341	5.31322											295.14				25.774															297.74							5.4903	5.53493
295.04							5.52783	5.31231											296.14				25.7706															298.74							5.48687	5.531
296.04							5.54767	5.3114											297.14				25.7673															299.74							5.48215	5.52708
297.04							5.56372	5.31048											298.14				25.7639															300.74							5.47986	5.52315
298.04							5.5672	5.30957											299.14				25.7605															301.74							5.48969	5.51923
299.04							5.57709	5.30866											300.14				25.7571															302.74							5.4903	5.51532
300.04							5.56256	5.30775											301.14				25.7537															303.74							5.47131	5.5114
301.04							5.56403	5.30684											302.14				25.7504															304.74							5.47896	5.50749
302.04							5.55707	5.30592											303.14				25.747															305.74							5.48193	5.50359
303.04							5.53912	5.30501											304.14				25.7436															306.74							5.47962	5.49968
304.04							5.53754	5.3041											305.14				25.7402															307.74							5.48053	5.49578
305.04							5.5293	5.30319											306.14				25.7369															308.74							5.47835	5.49188
306.04							5.52936	5.30228											307.14				25.7335															309.74							5.48212	5.48799
[truncated: 6,677 more rows]
[truncated: 7 more columns]

## Sheet: Fig. 3e
Baseline subtracted microscale thermophoresis responses for the interactions between WT CD163 and Hp or Hb
Hp							Hb
Concentration (nM)		ΔFnorm (1/1000)					Concentration (nM)		ΔFnorm (1/1000)
		Replicate 1	Replicate 2	Replicate 3					Replicate 1	Replicate 2	Replicate 3
1.157		0.048	0.088	0.42			0.745		0.768	1.727	5.587
2.313		-0.305	-0.306	-0.02			1.489		-0.619	-0.594	-3.329
4.626		0.009	-0.261	0.243			2.978		-1.741	-1.423	0.001
9.253		0.154	-0.342	0.228			5.957		2.321	2.4	0.976
18.506		0.029	0.566	0.143			11.914		0.941	1.758	2.772
37.012		0.109	0.438	0.371			23.828		1.482	-1.503	-1.229
74.023		0.419	-0.073	-0.101			47.656		2.065	2.559	-0.398
148.047		-0.494	-0.414	-0.242			95.312		3.515	6.34	4.891
296.094		0.233	0.721	-0.093			190.625		7.664	8.074	10.636
592.188		0.475	0.203	0.313			381.25		12.653	13.936	11.848
1184.38		0.257	-0.057	-0.288			762.5		11.365	13.763	16.572
2368.75		0.402	0.297	0.63			1525		12.777	16.259	19.352
4737.5		1.137	1.276	0.172			3050		13.906	15.465	17.66
9475		1.84	1.988	1.146			6100		14.058	15.743	19.018
18950		2.448	1.907	2.455			12200		14.229	16.903	17.465
37900		2.447	3.39	4.699			24400		16.49	16.692	19.474

## Sheet: Fig. 3f
Quantification of fluorescent Hp(2-2)Hb uptake in the presence of competitors for cells transfected with WT CD163
Competitor concentration (nM)	Raw mean population fluorescence measured on 561 610-20-A
	Hp(2-2)Hb			Hp(1-1)Hb			HpSPHb			Hb			HprSPHb			Hp(1-1)			BSA
	Replicate 1	Replicate 2	Replicate 3	Replicate 1	Replicate 2	Replicate 3	Replicate 1	Replicate 2	Replicate 3	Replicate 1	Replicate 2	Replicate 3	Replicate 1	Replicate 2	Replicate 3	Replicate 1	Replicate 2	Replicate 3	Replicate 1	Replicate 2	Replicate 3
0	4409	6282	5178	4429	6693	5161	4908	7113	4662	4347	5903	4133	5231	8268	5794	5633	8679	5493	5676	9034	6077
125	1359	1319	1018	1283	1298	1205	1082	1210	1119	2890	3713	3066	3311	5984	5559	3976	6099	5605	4346	6405	5469
250	904	863	732	926	892	804	895	852	776	2255	2420	2207	3113	4502	4364	3152	4489	4805	3761	4560	4413
500	814	666	607	816	724	607	760	706	638	1971	1684	1509	2390	3740	4178	2677	4349	4290	3390	3925	4126
1000	745	597	563	776	665	561	711	692	602	1505	1400	1163	2345	3399	3851	2748	4043	3922	3461	3769	4308
2000	701	588	555	707	583	536	701	612	547	1102	1105	964	2505	2651	3100	3036	4195	4049	3471	4515	3978
4000	691	576	532	647	578	533	669	624	548	908	880	793	2441	2444	2733	3317	4505	3752	4190	4734	3586
Competitor concentration (nM)	Normalised fluorescence
	Hp(2-2)Hb			Hp(1-1)Hb			HpSPHb			Hb			HprSPHb			Hp(1-1)			BSA
	Replicate 1	Replicate 2	Replicate 3	Replicate 1	Replicate 2	Replicate 3	Replicate 1	Replicate 2	Replicate 3	Replicate 1	Replicate 2	Replicate 3	Replicate 1	Replicate 2	Replicate 3	Replicate 1	Replicate 2	Replicate 3	Replicate 1	Replicate 2	Replicate 3
0	83.3511	118.76	97.8889	81.6004	123.313	95.0868	88.2575	127.909	83.8338	90.6696	123.125	86.206	81.3404	128.565	90.0949	85.3269	131.467	83.2062	81.9166	130.38	87.7039
125	25.6916	24.9354	19.2451	23.6381	23.9145	22.2011	19.4569	21.7587	20.1223	60.2795	77.4456	63.9505	51.485	93.0493	86.4407	60.2272	92.3857	84.9028	62.7219	92.4376	78.9291
250	17.0899	16.3148	13.8383	17.0607	16.4343	14.813	16.0942	15.321	13.9543	47.0347	50.4763	46.0335	48.4062	70.0047	67.8588	47.7455	67.9979	72.7846	54.2791	65.8104	63.6888
500	15.3885	12.5906	11.4752	15.0341	13.3391	11.1834	13.6666	12.6956	11.4728	41.1111	35.1248	31.4747	37.1637	58.1558	64.9666	40.5503	65.8773	64.9836	48.9248	56.646	59.5468
1000	14.0841	11.2861	10.6434	14.2971	12.252	10.3359	12.7855	12.4438	10.8254	31.3912	29.2012	24.2578	36.464	52.8534	59.8818	41.6258	61.2421	59.4092	49.9495	54.3946	62.1735
2000	13.2522	11.116	10.4921	13.0258	10.7413	9.87532	12.6056	11.0052	9.83636	22.9855	23.0481	20.1071	38.952	41.2222	48.204	45.9884	63.5445	61.333	50.0938	65.1609	57.4109
4000	13.0632	10.8891	10.0573	11.9204	10.6491	9.82005	12.0302	11.221	9.85434	18.939	18.355	16.5404	37.9568	38.0034	42.4973	50.2449	68.2403	56.8341	60.4705	68.3215	51.7535

## Sheet: Fig. 4b
Analysis of multimeric states of WT CD163 in the presence of Hp(1-1)Hb using size-exclusion chromatography coupled with multi-angle laser light scattering															Analysis of Hp(1-1)Hb binding to immobilised WT CD163 ectodomain using surface plasmon resonance
volume / ml	dRI - HBS + CaCl2	MW - HBS + CaCl2	dRI - HBS - CaCl2	MW - HBS - CaCl2	dRI - MBS + CaCl2	MW - MBS + CaCl2	dRI - MBS - CaCl2	MW - MBS - CaCl2	dRI - HBS + MgCl2	MW - HBS + MgCl2					Time (s)	HBS + CaCl2	HBS - CaCl2	MBS + CaCl2	MBS - CaCl2	HBS + MgCl2
-0.18311	0.015901														-60.06	-0.213791
-0.175215	0.0132196														-59.06	-0.226414
-0.16732	0.010923														-58.06	-0.222471
-0.159425	0.00934402														-57.06	-0.238036
-0.151531	0.00840938														-56.06	-0.247497
-0.143636	0.00761615														-55.06	-0.224792
-0.135741	0.00683127														-54.06	-0.20559
-0.127846	0.00596065														-53.06	-0.186631
-0.119952	0.00501666														-52.06	-0.189586
-0.112057	0.00425489														-51.06	-0.181211
-0.104162	0.00354141														-50.06	-0.179222
-0.0962671	0.00292885														-49.06	-0.17922
-0.0883723	0.00235452														-48.06	-0.208211
-0.0804775	0.00179485														-47.06	-0.230367
-0.0725827	0.00133116														-46.06	-0.227316
-0.0646879	0.001036														-45.06	-0.199045
-0.0567931	0.00085391														-44.06	-0.162691
-0.0488983	0.00061049														-43.06	-0.165352
-0.0410035	0.00051629														-42.06	-0.145419
-0.0331087	0.00045497														-41.06	-0.129158
-0.0252139	0.00022929														-40.06	-0.132858
-0.0173191	2.00571e-05														-39.06	-0.119502
-0.0094243	-0.0001875														-38.06	-0.127034
-0.0015295	-0.000394														-37.06	-0.128536
0.00636534	-0.000508														-36.06	-0.121785
0.0142601	-0.0005572														-35.06	-0.118794
0.0221549	-0.0003756														-34.06	-0.103352
0.0300497	-0.0001554														-33.06	-0.0865176
0.0379445	9.34172e-05														-32.06	-0.0992751
0.0458393	0.00031686														-31.06	-0.0853467
0.0537341	0.00044299														-30.06	-0.0662301
0.0616289	0.00052008														-29.06	-0.0457582
0.0695237	0.00054525														-28.06	-0.0658262
0.0774185	0.0005347														-27.06	-0.0677304
0.0853133	0.00052415														-26.06	-0.0493956
0.0932081	0.00047789														-25.06	-0.046185
0.101103	0.00032841														-24.06	-0.0126537
0.108998	0.0002355														-23.06	0.00659728
0.116893	0.00014719														-22.06	0.00910234
0.124787	7.76898e-05														-21.06	-0.0414987
0.132682	-4.08e-06														-20.06	-0.0240073
0.140577	-1.27e-05														-19.06	0.00763547
0.148472	-2.77e-05														-18.06	0.0124337
0.156367	-3.97e-05														-17.06	0.0196234
0.164261	1.06925e-05														-16.06	0.0121158
0.172156	4.82078e-05														-15.06	0.0173657
0.180051	0.00010989														-14.06	0.0105045
0.187946	0.00011779														-13.06	0.0170727
0.195841	0.00012568														-12.06	0.019001
0.203735	0.00019179														-11.06	0.0241759
0.21163	0.00022189														-10.06	0.0356395
0.219525	0.00023505														-9.06	0.0190005
0.22742	0.00025846														-8.06	0.0107124
0.235315	0.00025132														-7.06	0.0151685
0.243209	0.00024418														-6.06	0.0274965
0.251104	0.00020728														-5.06	0.0424399
0.258999	0.0001844														-4.06	0.0542169
0.266894	0.00018198														-3.06	0.07086
0.274789	0.00018774														-2.06	-0.0138694
0.282683	0.00024908														-1.06	3.46949
0.290578	0.00025558														-0.0599976	7.36406
0.298473	0.00024593														0.940002	0.888736
0.306368	0.00023628														1.94	1.59041
0.314263	0.00021474														2.94	2.0811
0.322157	0.00022202														3.94	2.37927
0.330052	0.00027597														4.94	2.734
0.337947	0.00029551														5.94	3.10131
0.345842	0.00030579														6.94	3.42004
0.353737	0.00031607														7.94	3.78556
0.361631	0.00031546														8.94	4.07753
0.369526	0.00031193														9.94	4.39811
0.377421	0.00030839														10.94	4.74186
0.385316	0.00031198														11.94	5.0156
0.393211	0.00031557														12.94	5.30671
0.401105	0.0003125														13.94	5.61658
0.409	0.00030943														14.94	5.95086
0.416895	0.00030733														15.94	6.27068
0.42479	0.00030102														16.94	6.50559
0.432685	0.00029472														17.94	6.74024
0.440579	0.00037789														18.94	6.98205
0.448474	0.00038922														19.94	7.21024
0.456369	0.0003994														20.94	7.45191
0.464264	0.00043399														21.94	7.72958
0.472159	0.0004398														22.94	8.01007
0.480053	0.00044561														23.94	8.27229
0.487948	0.00045658														24.94	8.4842
0.495843	0.00046754														25.94	8.75406
0.503738	0.00046279														26.94	9.00349
0.511633	0.00045804														27.94	9.21447
0.519527	0.00043798														28.94	9.41457
0.527422	0.0004609														29.94	9.62384
0.535317	0.00049568														30.94	9.84886
0.543212	0.00051282														31.94	10.0846
0.551107	0.00051565														32.94	10.3151
0.559001	0.00051848														33.94	10.5036
0.566896	0.0005567														34.94	10.7093
0.574791	0.0005634														35.94	10.9673
0.582686	0.0005701														36.94	11.1694
0.59058	0.00060109														37.94	11.3881
0.598475	0.00060426														38.94	11.5664
0.60637	0.00059259														39.94	11.7773
0.614265	0.00058093														40.94	11.9979
0.62216	0.00057267														41.94	12.2153
0.630054	0.0005644														42.94	12.4205
0.637949	0.00052921														43.94	12.5908
0.645844	0.00051849														44.94	12.7674
0.653739	0.00048587														45.94	12.9386
0.661634	0.0005202														46.94	13.1678
0.669528	0.00052962														47.94	13.3848
0.677423	0.00056963														48.94	13.5523
0.685318	0.00061504														49.94	13.724
0.693213	0.00066045														50.94	13.9317
0.701108	0.00068117														51.94	14.1039
0.709002	0.00068011														52.94	14.246
0.716897	0.00067906														53.94	14.4436
0.724792	0.00076479														54.94	14.6537
0.732687	0.00076846														55.94	14.8399
0.740582	0.00079208														56.94	15.0007
0.748476	0.00081152														57.94	15.1455
0.756371	0.00083097														58.94	15.3019
0.764266	0.00086201														59.94	15.476
0.772161	0.00087625														60.94	15.6339
0.780056	0.0009003														61.94	15.7813
0.78795	0.00094189														62.94	15.9236
0.795845	0.00096613														63.94	16.0844
0.80374	0.00097954														64.94	16.2588
0.811635	0.00098037														65.94	16.4139
0.81953	0.00098119														66.94	16.5938
0.827424	0.00102423														67.94	16.7684
0.835319	0.00102617														68.94	16.9212
0.843214	0.00109285														69.94	17.0733
0.851109	0.00109336														70.94	17.2104
0.859004	0.00109388														71.94	17.3568
0.866898	0.00109566														72.94	17.5427
0.874793	0.00111492														73.94	17.7285
0.882688	0.00118581														74.94	17.9134
0.890583	0.00127445														75.94	18.0901
0.898478	0.00131066														76.94	18.2223
0.906372	0.00132429														77.94	18.3732
0.914267	0.00135115														78.94	18.5183
0.922162	0.00136261														79.94	18.6645
0.930057	0.00137406														80.94	18.7947
0.937952	0.00138333														81.94	18.9713
0.945846	0.00139223														82.94	19.1039
0.953741	0.00140113														83.94	19.2668
0.961636	0.00139048														84.94	19.4246
0.969531	0.00137983														85.94	19.5585
0.977426	0.00135955														86.94	19.6945
0.98532	0.00142853														87.94	19.8344
0.993215	0.00147175														88.94	19.9948
1.00111	0.00155699														89.94	20.1662
1.009	0.00160946														90.94	20.3146
1.0169	0.00167543														91.94	20.4585
1.02479	0.00168209														92.94	20.6209
1.03269	0.00168875														93.94	20.7752
1.04058	0.00173025														94.94	20.8976
1.04848	0.00174087														95.94	21.0243
1.05637	0.00174486														96.94	21.1479
1.06427	0.00174362														97.94	21.2766
1.07216	0.00174238														98.94	21.4064
1.08006	0.00181346														99.94	21.5309
1.08795	0.00183777														100.94	21.6768
1.09585	0.00182418														101.94	21.8208
1.10374	0.00181059														102.94	21.9571
1.11164	0.00178017														103.94	22.0972
1.11953	0.00184377														104.94	22.259
1.12743	0.00193823														105.94	22.4027
1.13532	0.00192659														106.94	22.5113
1.14322	0.00191496														107.94	22.6482
1.15111	0.00189414														108.94	22.7799
1.15901	0.00189333														109.94	22.8908
1.1669	0.00187247														110.94	23.0199
1.1748	0.0018516														111.94	23.1558
1.18269	0.00184301														112.94	23.2849
1.19059	0.0018306														113.94	23.4204
1.19848	0.0018182														114.94	23.5668
1.20637	0.00177554														115.94	23.7029
1.21427	0.00174071														116.94	23.8281
1.22216	0.00181474														117.94	23.9365
1.23006	0.00182287														118.94	24.0753
1.23795	0.00190162														119.94	24.1927
1.24585	0.00194668														120.94	24.2969
1.25374	0.00199175														121.94	24.434
1.26164	0.00200436														122.94	24.5653
1.26953	0.00203649														123.94	24.7014
1.27743	0.00204718														124.94	24.8236
1.28532	0.00204626														125.94	24.9199
1.29322	0.00204535														126.94	25.0455
1.30111	0.00205477														127.94	25.1439
1.30901	0.00206418														128.94	25.2739
1.3169	0.0020677														129.94	25.376
1.3248	0.00208093														130.94	25.49
1.33269	0.00208523														131.94	25.6281
1.34059	0.00208401														132.94	25.7318
1.34848	0.00208279														133.94	25.8703
1.35638	0.00209366														134.94	25.9888
1.36427	0.00211255														135.94	26.1061
1.37217	0.00210673														136.94	26.2291
1.38006	0.00210092														137.94	26.3429
1.38796	0.00208572														138.94	26.4626
1.39585	0.00209137														139.94	26.5644
1.40374	0.00213508														140.94	26.6691
1.41164	0.00215345														141.94	26.7826
1.41953	0.00215012														142.94	26.9027
1.42743	0.00214679														143.94	26.9879
1.43532	0.0021357														144.94	27.084
1.44322	0.00212461														145.94	27.1878
1.45111	0.00210152														146.94	27.2907
1.45901	0.00210001														147.94	27.3734
1.4669	0.00208936														148.94	27.4901
1.4748	0.00207872														149.94	27.6059
1.48269	0.00207586														150.94	27.7302
1.49059	0.002073														151.94	27.854
1.49848	0.00205613														152.94	27.9536
1.50638	0.00203925														153.94	28.0584
1.51427	0.00200813														154.94	28.1497
1.52217	0.00201506														155.94	28.2488
1.53006	0.00201818														156.94	28.3526
1.53796	0.00200688														157.94	28.46
1.54585	0.00199559														158.94	28.5695
1.55375	0.00196746														159.94	28.6708
1.56164	0.00194891														160.94	28.7706
1.56954	0.00193036														161.94	28.8781
1.57743	0.00192228														162.94	28.9798
1.58533	0.0019142														163.94	29.0815
1.59322	0.00188462														164.94	29.1801
1.60111	0.00187422														165.94	29.2692
1.60901	0.00186382														166.94	29.332
1.6169	0.00182887														167.94	29.4134
1.6248	0.00182293														168.94	29.5215
1.63269	0.00181699														169.94	29.5909
1.64059	0.00180837														170.94	29.6994
1.64848	0.00175385														171.94	29.8014
1.65638	0.00170183														172.94	29.9073
1.66427	0.00166415														173.94	30.0092
1.67217	0.00156693														174.94	30.0983
1.68006	0.0015546														175.94	30.1777
1.68796	0.00154226														176.94	30.3091
1.69585	0.001509														177.94	30.4445
1.70375	0.00150297														178.94	28.5039
1.71164	0.00143971														179.94	26.5377
1.71954	0.00142212														180.94	36.8809
1.72743	0.00140897														181.94	31.0517
1.73533	0.00136393														182.94	30.8981
1.74322	0.00135202														183.94	30.8563
1.75112	0.0013086														184.94	30.7779
1.75901	0.00128358														185.94	30.6898
1.76691	0.00125856														186.94	30.6718
1.7748	0.00114888														187.94	30.6289
1.7827	0.00116967														188.94	30.6339
1.79059	0.00118165														189.94	30.5979
1.79848	0.00120012														190.94	30.5418
1.80638	0.00119581														191.94	30.5206
1.81427	0.00119149														192.94	30.4745
1.82217	0.00116517														193.94	30.4893
1.83006	0.00110693														194.94	30.4684
1.83796	0.00106033														195.94	30.4182
1.84585	0.00100193														196.94	30.3924
1.85375	0.00096537														197.94	30.3623
1.86164	0.00095243														198.94	30.3512
1.86954	0.00093949														199.94	30.3757
1.87743	0.00092016														200.94	30.3866
1.88533	0.00090082														201.94	30.3583
1.89322	0.0008598														202.94	30.3271
1.90112	0.00085203														203.94	30.2923
1.90901	0.00084426														204.94	30.2812
1.91691	0.00084992														205.94	30.2535
1.9248	0.00084047														206.94	30.2831
1.9327	0.00083101														207.94	30.2411
1.94059	0.00076607														208.94	30.2394
1.94849	0.00074718														209.94	30.2445
1.95638	0.00073385														210.94	30.211
1.96428	0.00062514														211.94	30.1729
1.97217	0.00059757														212.94	30.1387
1.98007	0.00054577														213.94	30.1128
1.98796	0.00049397														214.94	30.0778
1.99585	0.00047095														215.94	30.0849
2.00375	0.00043444														216.94	30.1249
2.01164	0.00039793														217.94	30.1313
2.01954	0.00038188														218.94	30.1457
2.02743	0.00031643														219.94	30.1363
2.03533	0.00022465														220.94	30.1283
2.04322	0.00018134														221.94	30.0903
2.05112	0.00013804														222.94	30.0622
2.05901	7.5691e-05														223.94	30.0084
2.06691	1.28828e-05														224.94	29.9762
2.0748	-9.35e-06														225.94	29.9884
2.0827	-1.35e-05														226.94	30.0166
2.09059	-1.76e-05														227.94	30.0307
2.09849	-4.84e-05														228.94	30.0059
2.10638	-4.7e-05														229.94	29.9772
2.11428	-5.55e-05														230.94	29.9652
2.12217	-6.41e-05														231.94	29.9298
2.13007	-9.04e-05														232.94	29.9202
2.13796	-0.0001564														233.94	29.9077
2.14586	-0.0002466														234.94	29.9118
2.15375	-0.0003134														235.94	29.8997
2.16165	-0.0003553														236.94	29.8743
2.16954	-0.0003973														237.94	29.8534
2.17744	-0.0004414														238.94	29.8588
2.18533	-0.0004719														239.94	29.8551
2.19322	-0.0005094														240.94	29.8466
2.20112	-0.0005183														241.94	29.8351
2.20901	-0.0005272														242.94	29.8398
2.21691	-0.000608														243.94	29.8248
2.2248	-0.000625														244.94	29.7915
2.2327	-0.000642														245.94	29.7441
2.24059	-0.0006447														246.94	29.6956
2.24849	-0.0006563														247.94	29.6973
2.25638	-0.0006679														248.94	29.7229
2.26428	-0.0006993														249.94	29.7536
2.27217	-0.0007771														250.94	29.7833
2.28007	-0.0007712														251.94	29.761
2.28796	-0.0007706														252.94	29.7327
2.29586	-0.00077														253.94	29.7086
2.30375	-0.0007279														254.94	29.6872
2.31165	-0.0007193														255.94	29.6817
2.31954	-0.0007357														256.94	29.666
2.32744	-0.0007521														257.94	29.6505
2.33533	-0.0007988														258.94	29.6187
2.34323	-0.0008695														259.94	29.5923
2.35112	-0.0009296														260.94	29.5622
2.35902	-0.0009409														261.94	29.5502
2.36691	-0.000961														262.94	29.5512
2.37481	-0.0009752														263.94	29.5523
2.3827	-0.0009743														264.94	29.5431
2.39059	-0.0009804														265.94	29.5256
2.39849	-0.0009864														266.94	29.5043
2.40638	-0.0009995														267.94	29.4996
2.41428	-0.0010675														268.94	29.4924
2.42217	-0.0010884														269.94	29.4824
2.43007	-0.0011092														270.94	29.4686
2.43796	-0.0011299														271.94	29.4744
2.44586	-0.0011318														272.94	29.4648
2.45375	-0.0011337														273.94	29.4607
2.46165	-0.0011334														274.94	29.4374
2.46954	-0.0011332														275.94	29.4464
2.47744	-0.0011423														276.94	29.4623
2.48533	-0.0011515														277.94	29.4393
2.49323	-0.0011716														278.94	29.4385
2.50112	-0.0011953														279.94	29.4205
2.50902	-0.0012191														280.94	29.3812
2.51691	-0.0013089														281.94	29.3679
2.52481	-0.0012232														282.94	29.3612
2.5327	-0.0012298														283.94	29.3624
2.5406	-0.0012363														284.94	29.3624
2.54849	-0.0012696														285.94	29.3514
2.55639	-0.0012923														286.94	29.3428
2.56428	-0.0013321														287.94	29.329
2.57218	-0.0013719														288.94	29.322
2.58007	-0.0013826														289.94	29.3119
2.58796	-0.0013715														290.94	29.3144
2.59586	-0.0013453														291.94	29.3119
2.60375	-0.0013558														292.94	29.3214
2.61165	-0.0013662														293.94	29.315
2.61954	-0.0013603														294.94	29.3229
2.62744	-0.00135														295.94	29.325
2.63533	-0.0013502														296.94	29.315
2.64323	-0.0013276														297.94	29.3151
2.65112	-0.0013365														298.94	29.3033
2.65902	-0.0013453														299.94	29.305
2.66691	-0.0013616														300.94	29.3205
2.67481	-0.0013635														301.94	29.3334
2.6827	-0.0013059														302.94	29.3511
2.6906	-0.0013295														303.94	29.3558
2.69849	-0.0013531														304.94	29.3651
2.70639	-0.0014072														305.94	29.3589
2.71428	-0.0014282														306.94	29.3557
2.72218	-0.001436														307.94	29.347
2.73007	-0.0015693														308.94	29.3557
2.73797	-0.0015488														309.94	29.3576
2.74586	-0.0015492														310.94	29.3287
2.75376	-0.0015496														311.94	29.2977
2.76165	-0.0015526														312.94	29.2786
2.76955	-0.0015612														313.94	29.2617
2.77744	-0.0015698														314.94	29.251
2.78533	-0.001628														315.94	29.2408
2.79323	-0.0016298														316.94	29.2247
2.80112	-0.0016388														317.94	29.238
2.80902	-0.0016478														318.94	29.2364
2.81691	-0.0016626														319.94	29.2189
2.82481	-0.0016713														320.94	29.2139
2.8327	-0.0017108														321.94	29.2352
2.8406	-0.0017268														322.94	29.2239
2.84849	-0.0017757														323.94	29.2417
2.85639	-0.001803														324.94	29.2424
2.86428	-0.0018576														325.94	29.2598
2.87218	-0.001876														326.94	29.2344
2.88007	-0.0018704														327.94	29.2299
2.88797	-0.0018648														328.94	29.2119
2.89586	-0.0018507														329.94	29.1992
2.90376	-0.001853														330.94	29.1819
2.91165	-0.0018565														331.94	29.1806
2.91955	-0.0018607														332.94	29.1691
2.92744	-0.0018649														333.94	29.1706
2.93534	-0.001822														334.94	29.1674
2.94323	-0.0018029														335.94	29.1479
2.95113	-0.0017985														336.94	29.1482
2.95902	-0.0017158														337.94	29.1414
2.96692	-0.0016826														338.94	29.1387
2.97481	-0.0016571														339.94	29.14
2.9827	-0.0016552														340.94	29.1227
2.9906	-0.0016534														341.94	29.11
2.99849	-0.0015926														342.94	29.0826
3.00639	-0.0015657														343.94	29.0825
3.01428	-0.0015546														344.94	29.0814
3.02218	-0.0015881														345.94	29.084
3.03007	-0.0016216														346.94	29.0962
3.03797	-0.0016942														347.94	29.1092
3.04586	-0.0017425														348.94	29.1022
3.05376	-0.0017476														349.94	29.0986
3.06165	-0.0017705														350.94	29.0892
3.06955	-0.0018606														351.94	29.0742
3.07744	-0.0018502														352.94	29.0736
3.08534	-0.0018319														353.94	29.0906
3.09323	-0.0018269														354.94	29.099
3.10113	-0.0018218														355.94	29.0956
3.10902	-0.001788														356.94	29.0971
3.11692	-0.0017618														357.94	29.0888
3.12481	-0.0017574														358.94	29.0906
3.13271	-0.0017656														359.94	29.063
3.1406	-0.0017739														360.94	29.0606
3.1485	-0.0018155														361.94	29.0584
3.15639	-0.0017763														362.94	29.036
3.16429	-0.0017666														363.94	29.0391
3.17218	-0.0017477														364.94	29.0417
3.18007	-0.001742														365.94	29.0338
3.18797	-0.0017504														366.94	29.0312
3.19586	-0.0017589														367.94	29.0278
3.20376	-0.0017666														368.94	29.0421
3.21165	-0.0018089														369.94	29.0401
3.21955	-0.0017827														370.94	29.0328
3.22744	-0.001776														371.94	29.0112
3.23534	-0.0017769														372.94	29.0087
3.24323	-0.0017777														373.94	28.9901
3.25113	-0.0017897														374.94	28.958
3.25902	-0.0018016														375.94	28.9381
3.26692	-0.0018301														376.94	28.9168
3.27481	-0.0018122														377.94	28.8946
3.28271	-0.0018205														378.94	28.8895
3.2906	-0.0018289														379.94	28.9077
3.2985	-0.001845														380.94	28.8917
3.30639	-0.0019434														381.94	28.9031
3.31429	-0.0019423														382.94	28.9259
3.32218	-0.0018925														383.94	28.9125
3.33008	-0.001872														384.94	28.9159
3.33797	-0.0018707														385.94	28.9077
3.34587	-0.0018694														386.94	28.908
3.35376	-0.0018411														387.94	28.8945
3.36166	-0.0018338														388.94	28.8897
3.36955	-0.0018264														389.94	28.9
3.37744	-0.0018144														390.94	28.9091
3.38534	-0.0018024														391.94	28.9105
3.39323	-0.001813														392.94	28.8991
3.40113	-0.0018236														393.94	28.8883
3.40902	-0.0018415														394.94	28.8727
3.41692	-0.0017692														395.94	28.8522
3.42481	-0.0017569														396.94	28.834
3.43271	-0.0017626														397.94	28.8286
3.4406	-0.0017684														398.94	28.8357
3.4485	-0.0017823														399.94	28.8371
3.45639	-0.0017644														400.94	28.8292
3.46429	-0.0017718														401.94	28.8346
3.47218	-0.0017791														402.94	28.8455
3.48008	-0.0017863														403.94	28.8386
3.48797	-0.0017719														404.94	28.8325
3.49587	-0.0017735														405.94	28.8364
3.50376	-0.0017752														406.94	28.8377
3.51166	-0.0017452														407.94	28.85
3.51955	-0.0017282														408.94	28.839
3.52745	-0.0017267														409.94	28.8376
3.53534	-0.0017329														410.94	28.8271
3.54324	-0.0017392														411.94	28.8129
3.55113	-0.0018515														412.94	28.8018
3.55903	-0.0018509														413.94	28.7936
3.56692	-0.0018504														414.94	28.7904
3.57481	-0.001822														415.94	28.7816
3.58271	-0.0017846														416.94	28.7704
3.5906	-0.0017863														417.94	28.7696
3.5985	-0.0018018														418.94	28.7722
3.60639	-0.0018173														419.94	28.7853
3.61429	-0.0018556														420.94	28.7777
3.62218	-0.0018307														421.94	28.7507
3.63008	-0.0018115														422.94	28.7507
3.63797	-0.0018063														423.94	28.7398
3.64587	-0.0018011														424.94	28.7206
3.65376	-0.0018196														425.94	28.7121
3.66166	-0.0018381														426.94	28.7378
3.66955	-0.0018927														427.94	28.7271
3.67745	-0.0018974														428.94	28.7166
3.68534	-0.0018918														429.94	28.7081
3.69324	-0.0018863														430.94	28.7094
3.70113	-0.0018466														431.94	28.7189
3.70903	-0.0018383														432.94	28.7081
3.71692	-0.001842														433.94	28.6987
3.72482	-0.0018458														434.94	28.7096
3.73271	-0.0017997														435.94	28.7116
3.74061	-0.0017874														436.94	28.71
3.7485	-0.0017751														437.94	28.7018
3.7564	-0.0017194														438.94	28.7101
3.76429	-0.0016771														439.94	28.7181
3.77218	-0.001665														440.94	28.71
3.78008	-0.0016724														441.94	28.6933
3.78797	-0.0016799														442.94	28.705
3.79587	-0.0016936														443.94	28.6882
3.80376	-0.0016615														444.94	28.6868
3.81166	-0.0016238														445.94	28.667
3.81955	-0.0016268														446.94	28.6589
3.82745	-0.0016335														447.94	28.6589
3.83534	-0.0016401														448.94	28.6396
3.84324	-0.0016936														449.94	28.6394
3.85113	-0.0017106														450.94	28.6378
3.85903	-0.0016652														451.94	28.6104
3.86692	-0.0016539														452.94	28.6101
3.87482	-0.0016198														453.94	28.6108
3.88271	-0.0015882														454.94	28.6281
3.89061	-0.0015894														455.94	28.6291
3.8985	-0.0015516														456.94	28.6299
3.9064	-0.0015355														457.94	28.6356
3.91429	-0.0015193														458.94	28.615
3.92219	-0.0015064														459.94	28.6015
3.93008	-0.0014935														460.94	28.5967
3.93798	-0.0014614														461.94	28.5708
3.94587	-0.0014622														462.94	28.5657
3.95377	-0.001472														463.94	28.5897
3.96166	-0.0014818														464.94	28.5921
3.96955	-0.0015244														465.94	28.579
3.97745	-0.0014394														466.94	28.5445
3.98534	-0.0014271														467.94	28.5463
3.99324	-0.0013956														468.94	28.5349
4.00113	-0.0013759														469.94	28.5101
4.00903	-0.0013561														470.94	28.5077
4.01692	-0.0012435														471.94	28.5056
4.02482	-0.0012208														472.94	28.491
4.03271	-0.0012159														473.94	28.5076
4.04061	-0.0012121														474.94	28.5092
4.0485	-0.0012083														475.94	28.5199
4.0564	-0.0011849														476.94	28.5185
4.06429	-0.0011807														477.94	28.5171
4.07219	-0.0011765														478.94	28.5206
4.08008	-0.0011751														479.94	28.5281
4.08798	-0.0011855
4.09587	-0.0011959
4.10377	-0.0011532
4.11166	-0.0011341														-59.5601		-0.173376
4.11956	-0.0011305														-58.5601		0.0246418
4.12745	-0.0011268														-57.5601		-0.000438
4.13535	-0.0010803														-56.5601		-0.0114371
4.14324	-0.0010329														-55.5601		0.0198668
4.15114	-0.0009856														-54.5601		0.0340568
4.15903	-0.0009158														-53.5601		0.027801
4.16692	-0.0009167														-52.5601		0.0208765
4.17482	-0.0008478														-51.5601		0.0200197
4.18271	-0.0008453														-50.5601		-0.004
4.19061	-0.000807														-49.5601		-0.00011
4.1985	-0.0007898														-48.5601		-0.000291
4.2064	-0.0007895														-47.5601		-0.0191953
4.21429	-0.0007976														-46.5601		-0.116023
4.22219	-0.0008058														-45.5601		-0.138843
4.23008	-0.0007533														-44.5601		-0.102781
4.23798	-0.000744														-43.5601		-0.0957102
4.24587	-0.0007434														-42.5601		-0.0722789
4.25377	-0.0007583														-41.5601		-0.0429755
4.26166	-0.0007733														-40.5601		-0.033723
4.26956	-0.000811														-39.5601		-0.022349
4.27745	-0.0008563														-38.5601		-0.0248485
4.28535	-0.0009551														-37.5601		-0.024806
4.29324	-0.0009452														-36.5601		-0.0387985
4.30114	-0.0009394														-35.5601		-0.0538284
4.30903	-0.0009302														-34.5601		-0.0447742
4.31693	-0.0008971														-33.5601		-0.0124742
4.32482	-0.0008872														-32.5601		-0.00372
4.33272	-0.0008773														-31.5601		0.0258648
4.34061	-0.0008227														-30.5601		0.0458539
4.34851	-0.000812														-29.5601		0.0664289
4.3564	-0.000806														-28.5601		0.0722671
4.36429	-0.0008065														-27.5601		0.0456924
4.37219	-0.0008144														-26.5601		0.0279579
4.38008	-0.0008222														-25.5601		0.0364356
4.38798	-0.0008161														-24.5601		0.0510409
4.39587	-0.0008154														-23.5601		0.0692136
4.40377	-0.0008418														-22.5601		0.100372
4.41166	-0.0008682														-21.5601		0.155308
4.41956	-0.0008752														-20.5601		0.424125
4.42745	-0.0008821														-19.5601		0.784281
4.43535	-0.0008741														-18.5601		0.158179
4.44324	-0.0008733														-17.5601		0.0178984
4.45114	-0.0008768														-16.5601		0.0187657
4.45903	-0.0008824														-15.5601		0.0261944
4.46693	-0.0008881														-14.5601		0.0113854
4.47482	-0.0008753														-13.5601		0.0147178
4.48272	-0.0008771														-12.5601		0.0171382
4.49061	-0.0008811														-11.5601		0.0285365
4.49851	-0.0008852														-10.5601		0.0322077
4.5064	-0.0009627														-9.56006		0.0183072
4.5143	-0.0009913														-8.56006		0.0225557
4.52219	-0.0010272														-7.56006		0.00890804
4.53009	-0.0010936														-6.56006		-0.00549
4.53798	-0.0011281														-5.56006		-0.0320277
4.54588	-0.0011626														-4.56006		-0.0426215
4.55377	-0.0012004														-3.56006		-0.0727851
4.56166	-0.001205														-2.56006		-0.0641403
4.56956	-0.0012096														-1.56006		-0.0760577
4.57745	-0.0012308														-0.560059		0.504159
4.58535	-0.0012519														0.439941		-1.22049
4.59324	-0.0012785														1.43994		1.04262
4.60114	-0.0012885														2.43994		-0.242414
4.60903	-0.0012888														3.43994		0.0307635
4.61693	-0.0012525														4.43994		0.064465
4.62482	-0.0012573														5.43994		0.0705466
4.63272	-0.0012621														6.43994		0.103956
4.64061	-0.0012684														7.43994		0.159938
4.64851	-0.0012969														8.43994		0.160879
4.6564	-0.0012709														9.43994		0.142471
4.6643	-0.0012362														10.4399		0.0982203
4.67219	-0.0011786														11.4399		0.0555255
4.68009	-0.0011629														12.4399		0.0661614
4.68798	-0.0011616														13.4399		0.0941648
4.69588	-0.001172														14.4399		0.0950613
4.70377	-0.0011825														15.4399		0.0875478
4.71167	-0.0011839														16.4399		0.100649
4.71956	-0.0012006														17.4399		0.136074
4.72746	-0.0012173														18.4399		0.127761
4.73535	-0.0013109														19.4399		0.0998683
4.74325	-0.0013152														20.4399		0.0959585
4.75114	-0.001319														21.4399		0.116985
4.75903	-0.0013368														22.4399		0.163542
4.76693	-0.0013547														23.4399		0.181975
4.77482	-0.0013494														24.4399		0.197372
4.78272	-0.0013524														25.4399		0.186504
4.79061	-0.0013554														26.4399		0.178268
4.79851	-0.001359														27.4399		0.173357
4.8064	-0.0013626														28.4399		0.179711
4.8143	-0.0012844														29.4399		0.167877
4.82219	-0.0012499														30.4399		0.141678
4.83009	-0.001239														31.4399		0.119766
4.83798	-0.0012026														32.4399		0.114209
4.84588	-0.0011876														33.4399		0.114867
4.85377	-0.0011543														34.4399		0.12987
4.86167	-0.0011573														35.4399		0.145626
4.86956	-0.0011714														36.4399		0.151547
4.87746	-0.0011855														37.4399		0.153625
4.88535	-0.0012107														38.4399		0.140335
4.89325	-0.0012145														39.4399		0.139483
4.90114	-0.0012268														40.4399		0.13276
4.90904	-0.0012391														41.4399		0.150527
4.91693	-0.0011998														42.4399		0.179916
4.92483	-0.0011585														43.4399		0.193236
4.93272	-0.0011818														44.4399		0.219787
4.94061	-0.0012051														45.4399		0.225646
4.94851	-0.0012503														46.4399		0.235729
4.9564	-0.0012437														47.4399		0.245647
4.9643	-0.0012371														48.4399		0.243103
4.97219	-0.0012381														49.4399		0.227112
4.98009	-0.0011755														50.4399		0.222839
4.98798	-0.0011326														51.4399		0.209903
4.99588	-0.001121														52.4399		0.187802
5.00377	-0.0011095														53.4399		0.170135
5.01167	-0.0010044														54.4399		0.174297
5.01956	-0.0009703														55.4399		0.179248
5.02746	-0.0009362														56.4399		0.186303
5.03535	-0.0009073														57.4399		0.182971
5.04325	-0.0008785														58.4399		0.179883
5.05114	-0.0008667														59.4399		0.15076
5.05904	-0.0008665														60.4399		0.130569
5.06693	-0.0008663														61.4399		0.124133
5.07483	-0.0008631														62.4399		0.112793
5.08272	-0.0008599														63.4399		0.114453
5.09062	-0.0008592														64.4399		0.128338
5.09851	-0.0007844														65.4399		0.138977
5.10641	-0.0007861														66.4399		0.154357
5.1143	-0.0007921														67.4399		0.144607
5.1222	-0.0007981														68.4399		0.144977
5.13009	-0.0008755														69.4399		0.157727
5.13798	-0.0008171														70.4399		0.155209
5.14588	-0.0008098														71.4399		0.155078
5.15377	-0.0008113														72.4399		0.169976
5.16167	-0.0008147														73.4399		0.17784
5.16956	-0.0008235														74.4399		0.186175
5.17746	-0.0008322														75.4399		0.206784
5.18535	-0.0008145														76.4399		0.243746
5.19325	-0.0007522														77.4399		0.261392
5.20114	-0.0007435														78.4399		0.255569
5.20904	-0.0007582														79.4399		0.242102
5.21693	-0.000773														80.4399		0.234982
5.22483	-0.0008066														81.4399		0.225033
5.23272	-0.0007625														82.4399		0.224139
5.24062	-0.0007568														83.4399		0.200845
5.24851	-0.0007511														84.4399		0.186832
5.25641	-0.0006746														85.4399		0.174609
5.2643	-0.0006433														86.4399		0.162484
5.2722	-0.0006444														87.4399		0.149954
5.28009	-0.0006227														88.4399		0.130264
5.28799	-0.0006163														89.4399		0.147961
5.29588	-0.0006166														90.4399		0.159282
5.30378	-0.0006169														91.4399		0.160263
5.31167	-0.0005804														92.4399		0.180068
5.31957	-0.0005754														93.4399		0.192239
5.32746	-0.0005703														94.4399		0.204867
5.33535	-0.0004886														95.4399		0.217346
5.34325	-0.0004834														96.4399		0.221145
5.35114	-0.0004694														97.4399		0.213074
5.35904	-0.0004744														98.4399		0.219635
5.36693	-0.0004795														99.4399		0.213455
5.37483	-0.0004935														100.44		0.202343
5.38272	-0.0005074														101.44		0.175445
5.39062	-0.0005198														102.44		0.157214
5.39851	-0.0004577														103.44		0.136197
5.40641	-0.0004394														104.44		0.100632
5.4143	-0.0003067														105.44		0.0849118
5.4222	-0.0002872														106.44		0.0863523
5.43009	-0.0002678														107.44		0.092999
5.43799	-0.0002406														108.44		0.0893731
5.44588	-0.0002452														109.44		0.097549
5.45378	-0.0002498														110.44		0.0953035
5.46167	-0.0002688														111.44		0.105136
5.46957	-0.0003232														112.44		0.109296
5.47746	-0.0002123														113.44		0.0936584
5.48536	-0.0002124														114.44		0.0891418
5.49325	-0.0001528														115.44		0.0809207
5.50115	-4.39e-05														116.44		0.0803838
5.50904	-3.64e-05														117.44		0.0647402
5.51694	-1.23e-05														118.44		0.0560026
5.52483	1.34201e-05														119.44		0.0797243
5.53272	7.24877e-05														120.44		0.0970888
5.54062	0.00010509														121.44		0.120852
5.54851	0.00010334														122.44		0.16019
5.55641	9.81191e-05														123.44		0.181424
5.5643	9.28961e-05														124.44		0.189194
5.5722	2.61076e-05														125.44		0.190628
5.58009	3.34913e-05														126.44		0.187088
5.58799	4.34049e-05														127.44		0.179214
5.59588	2.74433e-05														128.44		0.184512
5.60378	1.14818e-05														129.44		0.196087
5.61167	5.25917e-05														130.44		0.208801
5.61957	7.42508e-05														131.44		0.231399
5.62746	7.98499e-05														132.44		0.231671
5.63536	9.00653e-05														133.44		0.233813
5.64325	0.00010028														134.44		0.24859
5.65115	9.21972e-05														135.44		0.262023
5.65904	8.41139e-05														136.44		0.275622
5.66694	6.51899e-05														137.44		0.283264
5.67483	3.31662e-05														138.44		0.287811
5.68273	8.5993e-05														139.44		0.302795
5.69062	0.0001572														140.44		0.290302
5.69852	0.00020895														141.44		0.27897
5.70641	0.00024559														142.44		0.259476
5.71431	0.00026229														143.44		0.238513
5.7222	0.00027899														144.44		0.256546
5.73009	0.00030416														145.44		0.248517
5.73799	0.00030798														146.44		0.253177
5.74588	0.0003118														147.44		0.261639
5.75378	0.00032494														148.44		0.267792
5.76167	0.00032183														149.44		0.271045
5.76957	0.00031244														150.44		0.275925
5.77746	0.00030304														151.44		0.27092
5.78536	0.00027195														152.44		0.269317
5.79325	0.00025868														153.44		0.262815
5.80115	0.00022185														154.44		0.266232
5.80904	0.00022291														155.44		0.264255
5.81694	0.00022132														156.44		0.258899
5.82483	0.00021764														157.44		0.253656
5.83273	0.00021082														158.44		0.253985
5.84062	0.00020401														159.44		0.262799
5.84852	0.00020685														160.44		0.261401
5.85641	0.00020575														161.44		0.264114
5.86431	0.00020464														162.44		0.256165
5.8722	0.00020829														163.44		0.266629
5.8801	0.00021496														164.44		0.252536
5.88799	0.00022163														165.44		0.255466
5.89589	0.00023354														166.44		0.239816
5.90378	0.00023793														167.44		0.225238
5.91168	0.00021795														168.44		0.226391
5.91957	0.00019796														169.44		0.240542
5.92746	0.00016108														170.44		0.240289
5.93536	0.00015665														171.44		0.266906
5.94325	0.00015222														172.44		0.271872
5.95115	0.00015915														173.44		0.289273
5.95904	0.00015628														174.44		0.283386
5.96694	0.0001534														175.44		0.281036
5.97483	0.00014644														176.44		0.282727
5.98273	0.00013949														177.44		0.280301
5.99062	0.00012591														178.44		0.275192
5.99852	0.00013002														179.44		-0.998431
6.00641	0.00013243														180.44		1.37057
6.01431	0.00012634														181.44		0.186131
6.0222	0.00012025														182.44		0.151791
6.0301	7.02364e-05														183.44		0.170034
6.03799	9.48702e-05														184.44		0.213687
6.04589	0.00010127														185.44		0.181921
6.05378	9.41778e-05														186.44		0.207675
6.06168	8.70829e-05														187.44		0.167492
6.06957	7.57047e-05														188.44		0.221166
6.07747	6.43264e-05														189.44		0.226718
6.08536	3.56294e-05														190.44		0.193871
6.09326	2.37613e-05														191.44		0.19941
6.10115	-4.29e-06														192.44		0.229019
6.10905	5.10339e-05														193.44		0.230929
6.11694	8.67412e-05														194.44		0.18135
6.12483	0.00012245														195.44		0.177487
6.13273	0.00010768														196.44		0.182598
6.14062	9.29196e-05														197.44		0.180413
6.14852	6.24493e-05														198.44		0.184375
6.15641	7.96308e-05														199.44		0.162289
6.16431	8.20092e-05														200.44		0.152688
6.1722	7.69861e-05														201.44		0.154253
6.1801	7.19631e-05														202.44		0.18562
6.18799	5.30128e-05														203.44		0.187253
6.19589	8.39108e-05														204.44		0.164954
6.20378	8.82235e-05														205.44		0.154138
6.21168	0.00014856														206.44		0.147064
6.21957	0.00017312														207.44		0.182341
6.22747	0.00019768														208.44		0.195523
6.23536	0.00020993														209.44		0.191665
6.24326	0.00021206														210.44		0.174999
6.25115	0.00020744														211.44		0.167325
6.25905	0.00020281														212.44		0.167815
6.26694	0.00021429														213.44		0.169754
6.27484	0.00020928														214.44		0.188738
6.28273	0.00020427														215.44		0.199551
6.29063	0.00019688														216.44		0.198892
6.29852	0.00014954														217.44		0.191794
6.30642	5.64072e-05														218.44		0.183777
6.31431	5.99197e-05														219.44		0.174408
6.3222	6.43357e-05														220.44		0.144242
6.3301	4.99533e-05														221.44		0.1419
6.33799	3.55708e-05														222.44		0.144714
6.34589	1.48768e-05														223.44		0.147295
6.35378	1.27829e-05														224.44		0.152832
6.36168	3.14233e-06														225.44		0.1389
6.36957	-6.5e-06														226.44		0.119195
6.37747	3.02416e-06														227.44		0.110492
6.38536	-3.04e-06														228.44		0.118313
6.39326	-9.1e-06														229.44		0.115738
6.40115	-3.07e-05														230.44		0.128708
6.40905	-6.83e-05														231.44		0.141987
6.41694	-0.0001053														232.44		0.126801
6.42484	-0.0001423														233.44		0.135208
6.43273	-0.0001075														234.44		0.138534
6.44063	-8.14e-05														235.44		0.136594
6.44852	-3.46e-05														236.44		0.143826
6.45642	-1.53e-05														237.44		0.149279
6.46431	3.88546e-06														238.44		0.149533
6.47221	8.80102e-05														239.44		0.142761
6.4801	0.00013162														240.44		0.120377
6.488	0.0001782														241.44		0.114215
6.49589	0.0002308														242.44		0.121545
6.50379	0.0002834														243.44		0.122729
6.51168	0.00032527														244.44		0.123108
6.51957	0.00033225														245.44		0.138507
6.52747	0.00033352														246.44		0.146302
6.53536	0.00033194														247.44		0.145874
6.54326	0.00033036														248.44		0.133542
6.55115	0.00034913														249.44		0.142578
6.55905	0.00036255														250.44		0.129559
6.56694	0.00037597														251.44		0.132083
6.57484	0.00041111														252.44		0.11655
6.58273	0.00044381														253.44		0.120877
6.59063	0.00045066														254.44		0.136932
6.59852	0.00044911														255.44		0.123276
6.60642	0.00044755														256.44		0.126904
6.61431	0.00046644														257.44		0.126514
6.62221	0.00045795														258.44		0.118814
6.6301	0.00044947														259.44		0.113196
6.638	0.00041953														260.44		0.116925
6.64589	0.0003932														261.44		0.122028
6.65379	0.00036469														262.44		0.120911
6.66168	0.00033618														263.44		0.102338
6.66958	0.00039259														264.44		0.100219
6.67747	0.00046236														265.44		0.0953095
6.68537	0.00049989														266.44		0.0740054
6.69326	0.00054765														267.44		0.0656555
6.70116	0.0006111														268.44		0.0672486
6.70905	0.00063088														269.44		0.0760925
6.71694	0.00062701														270.44		0.0880737
6.72484	0.00062315														271.44		0.0789368
6.73273	0.00062211														272.44		0.0822904
6.74063	0.00062107														273.44		0.0659153
6.74852	0.00070941														274.44		0.0575745
6.75642	0.00074834														275.44		0.0462768
6.76431	0.00078727														276.44		0.0477631
6.77221	0.00082484														277.44		0.055603
6.7801	0.00092336														278.44		0.061862
6.788	0.0010186														279.44		0.0654147
6.79589	0.0011124														280.44		0.0631409
6.80379	0.00112216														281.44		0.0671325
6.81168	0.00112253														282.44		0.0675995
6.81958	0.00112289														283.44		0.0650482
6.82747	0.00113739														284.44		0.0741422
6.83537	0.00117085														285.44		0.082443
6.84326	0.00120431														286.44		0.0933042
6.85116	0.0012448														287.44		0.117141
6.85905	0.00129636														288.44		0.127532
6.86695	0.0013575														289.44		0.12558
6.87484	0.0014118														290.44		0.146908
6.88274	0.00146611														291.44		0.152683
6.89063	0.0014542														292.44		0.142215
6.89853	0.0014423														293.44		0.12222
6.90642	0.00141973														294.44		0.115494
6.91431	0.00139206														295.44		0.118653
6.92221	0.00133369														296.44		0.106403
6.9301	0.00140033														297.44		0.0974426
6.938	0.0014091														298.44		0.108303
6.94589	0.00140949														299.44		0.12558
6.95379	0.00142753														300.44		0.136279
6.96168	0.00142307														301.44		0.148224
6.96958	0.00141861														302.44		0.153149
6.97747	0.00140815														303.44		0.168389
6.98537	0.00137701														304.44		0.18222
6.99326	0.0013751														305.44		0.179007
7.00116	0.00136711														306.44		0.151978
7.00905	0.00135911														307.44		0.127136
7.01695	0.00131375														308.44		0.135345
7.02484	0.00129109														309.44		0.133926
7.03274	0.00128263														310.44		0.133542
7.04063	0.0012509														311.44		0.128342
7.04853	0.00122996														312.44		0.12601
7.05642	0.00120903														313.44		0.13042
7.06432	0.00117099														314.44		0.122296
7.07221	0.00116118														315.44		0.107605
7.08011	0.00115137														316.44		0.106049
7.088	0.00112563														317.44		0.100189
7.0959	0.00102565														318.44		0.10167
7.10379	0.00098191														319.44		0.0800965
7.11168	0.00098287														320.44		0.0833743
7.11958	0.00098383														321.44		0.0896301
7.12747	0.00098378														322.44		0.0720522
7.13537	0.00099244														323.44		0.059937
7.14326	0.0010011														324.44		0.0496337
7.15116	0.00101232														325.44		0.050427
7.15905	0.00102634														326.44		0.060504
7.16695	0.0010408														327.44		0.0583801
7.17484	0.00102397														328.44		0.0518985
7.18274	0.00100714														329.44		0.044946
7.19063	0.00100089														330.44		0.0451047
7.19853	0.00100873														331.44		0.0587769
7.20642	0.00099084														332.44		0.0446627
7.21432	0.00097295														333.44		0.0471864
7.22221	0.00093877														334.44		0.0437741
7.23011	0.00096498														335.44		0.0683866
7.238	0.00095381														336.44		0.0848753
7.2459	0.00094263														337.44		0.0851867
7.25379	0.00083663														338.44		0.0894895
7.26169	0.0007918														339.44		0.0937073
7.26958	0.00075463														340.44		0.090961
7.27748	0.00071746														341.44		0.0818179
7.28537	0.00063601														342.44		0.0687683
7.29327	0.00060524														343.44		0.0665894
7.30116	0.00057446														344.44		0.0642393
7.30905	0.00053845														345.44		0.0665894
7.31695	0.00050974														346.44		0.0724485
7.32484	0.00050472														347.44		0.0715146
7.33274	0.00049713														348.44		0.071826
7.34063	0.00048953														349.44		0.0777707
7.34853	0.00049345														350.44		0.083545
7.35642	0.00049738														351.44		0.0900266
7.36432	0.00049242														352.44		0.111557
7.37221	0.00048746														353.44		0.127942
7.38011	0.00045232														354.44		0.128693
7.388	0.00035102														355.44		0.130997
7.3959	0.00035242														356.44		0.130661
7.40379	0.00035381														357.44		0.129895
7.41169	0.0003569														358.44		0.119278
7.41958	0.00036032														359.44		0.102497
7.42748	0.0003782														360.44		0.0990176
7.43537	0.00039374														361.44		0.0827518
7.44327	0.00040928														362.44		0.0661931
7.45116	0.00042971														363.44		0.0476806
7.45906	0.00046129														364.44		0.0660517
7.46695	0.00047376														365.44		0.0827634
7.47485	0.00045709														366.44		0.0939329
7.48274	0.00044041														367.44		0.110974
7.49064	0.00046276														368.44		0.112887
7.49853	0.00046757														369.44		0.126782
7.50642	0.00046554														370.44		0.134015
7.51432	0.00041759														371.44		0.129089
7.52221	0.00036963														372.44		0.121436
7.53011	0.00035006														373.44		0.124402
7.538	0.00043365														374.44		0.137299
7.5459	0.00047365														375.44		0.138855
7.55379	0.00051744														376.44		0.152923
7.56169	0.00054409														377.44		0.16167
7.56958	0.00054755														378.44		0.162057
7.57748	0.00051478														379.44		0.175739
7.58537	0.00048201														380.44		0.172058
7.59327	0.00046411														381.44		0.157837
7.60116	0.00044008														382.44		0.154877
7.60906	0.00041143														383.44		0.155811
7.61695	0.00038278														384.44		0.147687
7.62485	0.00031788														385.44		0.136279
7.63274	0.00027481														386.44		0.135968
7.64064	0.00019177														387.44		0.135345
7.64853	0.0002014														388.44		0.138156
7.65643	0.00020416														389.44		0.128693
7.66432	0.00020691														390.44		0.102283
7.67222	0.00023001														391.44		0.102368
7.68011	0.00025758														392.44		0.101123
7.68801	0.0002688														393.44		0.103302
7.6959	0.00024861														394.44		0.0935366
7.70379	0.00022843														395.44		0.0838561
7.71169	0.00021619														396.44		0.0922914
7.71958	0.00021757														397.44		0.101746
7.72748	0.00030323														398.44		0.0854125
7.73537	0.00032495														399.44		0.0718265
7.74327	0.00031862														400.44		0.0865932
7.75116	0.00031229														401.44		0.106354
7.75906	0.00029354														402.44		0.117446
7.76695	0.00027725														403.44		0.140652
7.77485	0.00026095														404.44		0.13703
7.78274	0.00020022														405.44		0.162713
7.79064	0.00020447														406.44		0.172013
7.79853	0.00020198														407.44		0.164645
7.80643	0.00019948														408.44		0.16037
7.81432	0.00021589														409.44		0.161114
7.82222	0.00021907														410.44		0.165802
7.83011	0.00020678														411.44		0.168152
7.83801	0.00019448														412.44		0.171521
7.8459	0.00016108														413.44		0.172369
7.8538	9.31773e-05														414.44		0.162915
7.86169	8.22636e-05														415.44		0.167218
7.86959	7.80988e-05														416.44		0.170264
7.87748	7.3934e-05														417.44		0.17268
7.88538	6.40416e-05														418.44		0.168704
7.89327	2.10089e-05														419.44		0.154721
7.90116	-2.2e-05														420.44		0.169559
7.90906	-1.31e-05														421.44		0.155728
7.91695	2.09636e-06														422.44		0.152924
7.92485	5.38123e-06														423.44		0.138278
7.93274	8.66609e-06														424.44		0.117478
7.94064	1.61876e-05														425.44		0.123074
7.94853	1.24107e-05														426.44		0.11745
7.95643	1.14845e-05														427.44		0.1194
7.96432	8.64504e-06														428.44		0.123978
7.97222	-5.34e-06														429.44		0.136227
7.98011	-1.93e-05														430.44		0.150955
7.98801	-7.67e-05														431.44		0.152832
7.9959	-0.0001138														432.44		0.166199
8.0038	-0.0001275														433.44		0.17268
8.01169	-9.16e-05														434.44		0.180267
8.01959	-7.15e-05														435.44		0.168704
8.02748	-6.68e-06														436.44		0.182843
8.03538	5.8249e-05														437.44		0.172058
8.04327	7.68543e-05														438.44		0.154639
8.05117	8.29441e-05														439.44		0.122803
8.05906	8.90338e-05														440.44		0.122159
8.06696	8.32124e-05														441.44		0.126508
8.07485	7.7391e-05														442.44		0.125495
8.08275	4.44684e-05														443.44		0.125409
8.09064	2.68308e-05														444.44		0.128693
8.09853	9.19316e-06														445.44		0.141742
8.10643	-4.77e-05														446.44		0.143384
8.11432	4.69419e-06														447.44		0.132217
8.12222	1.84748e-05														448.44		0.125805
8.13011	1.34285e-05														449.44		0.129013
8.13801	8.3822e-06														450.44		0.131043
8.1459	5.49995e-07														451.44		0.116199
8.1538	-2.34e-05														452.44		0.120334
8.16169	-2.17e-05														453.44		0.125534
8.16959	7.81696e-06														454.44		0.136227
8.17748	3.734e-05														455.44		0.130811
8.18538	3.00342e-05														456.44		0.134326
8.19327	2.27284e-05														457.44		0.135571
8.20117	5.13001e-06														458.44		0.152923
8.20906	-5.41e-05														459.44		0.160114
8.21696	-0.0001184														460.44		0.150177
8.22485	-0.0001228														461.44		0.158386
8.23275	-0.0001273														462.44		0.142212
8.24064	-0.0001371														463.44		0.127136
8.24854	-0.0001345														464.44		0.124133
8.25643	-0.0001491														465.44		0.118814
8.26433	-0.0001638														466.44		0.117371
8.27222	-0.0001948														467.44		0.12323
8.28012	-0.0002234														468.44		0.145111
8.28801	-0.0001629														469.44		0.148395
8.2959	-0.0001595														470.44		0.136902
8.3038	-0.0001561														471.44		0.145111
8.31169	-0.0001692														472.44		0.151593
8.31959	-0.0001824														473.44		0.146045
8.32748	-0.0002193														474.44		0.142441
8.33538	-0.0002557														475.44		0.142132
8.34327	-0.000247														476.44		0.140616
8.35117	-0.0002449														477.44		0.135831
8.35906	-0.0002428														478.44		0.133698
8.36696	-0.000188														479.44		0.159299
8.37485	-0.0001523														480.44		0.118009
8.38275	-0.0001411
8.39064	-0.0001299
8.39854	-0.0001268
8.40643	-7.36e-05														-60.26			-0.150302
8.41433	-7.29e-05														-59.26			-0.571629
8.42222	-7.22e-05														-58.26			-0.360576
8.43012	6.0567e-05														-57.26			-0.339613
8.43801	6.81978e-05														-56.26			-0.301301
8.44591	5.48956e-05														-55.26			-0.258121
8.4538	4.15934e-05														-54.26			-0.214951
8.4617	7.35832e-06														-53.26			-0.208921
8.46959	-7.85e-06														-52.26			-0.201318
8.47749	-2.31e-05														-51.26			-0.217467
8.48538	-2.26e-05														-50.26			-0.23184
8.49327	-3.04e-05														-49.26			-0.236962
8.50117	-3.82e-05														-48.26			-0.257958
8.50906	-4.88e-05														-47.26			-0.279853
8.51696	-0.0001502														-46.26			-0.301659
8.52485	-0.0001636														-45.26			-0.301134
8.53275	-0.000149														-44.26			-0.28815
8.54064	-0.0001345														-43.26			-0.283914
8.54854	-0.0001285														-42.26			-0.259488
8.55643	-0.0001182														-41.26			-0.23455
8.56433	-8.95e-05														-40.26			-0.21461
8.57222	-7.39e-05														-39.26			-0.221127
8.58012	-6.89e-05														-38.26			-0.218594
8.58801	-6.92e-05														-37.26			-0.21423
8.59591	-6.96e-05														-36.26			-0.211214
8.6038	-3.72e-05														-35.26			-0.179878
8.6117	-3.82e-05														-34.26			-0.169448
8.61959	-3.91e-05														-33.26			-0.161404
8.62749	-4.68e-06														-32.26			-0.150418
8.63538	3.32973e-07														-31.26			-0.145498
8.64328	5.34942e-06														-30.26			-0.130331
8.65117	9.47498e-06														-29.26			-0.119722
8.65907	1.36005e-05														-28.26			-0.111001
8.66696	5.26273e-05														-27.26			-0.104665
8.67486	9.77e-05														-26.26			-0.110524
8.68275	7.0844e-05														-25.26			-0.117361
8.69064	4.3988e-05														-24.26			-0.107643
8.69854	-1.54e-05														-23.26			-0.0967658
8.70643	-3e-05														-22.26			-0.0907347
8.71433	1.96983e-05														-21.26			-0.0822752
8.72222	3.20129e-05														-20.26			0.241587
8.73012	3.25492e-05														-19.26			0.496444
8.73801	2.79966e-05														-18.26			0.111931
8.74591	2.34439e-05														-17.26			-0.0300606
8.7538	1.38023e-05														-16.26			-0.0293527
8.7617	-8.73e-05														-15.26			-0.0341472
8.76959	-6.8e-05														-14.26			-0.0364128
8.77749	-4.19e-05														-13.26			-0.0528801
8.78538	-4.01e-05														-12.26			-0.0433713
8.79328	-4.16e-05														-11.26			-0.0444327
8.80117	-1.55e-06														-10.26			-0.0243346
8.80907	3.98868e-05														-9.26001			0.00388288
8.81696	4.24933e-05														-8.26001			0.0212891
8.82486	3.97245e-05														-7.26001			0.0290161
8.83275	-3.18e-05														-6.26001			0.0426029
8.84065	-0.0001033														-5.26001			0.042432
8.84854	-0.0001617														-4.26001			0.0489896
8.85644	-0.000187														-3.26001			0.0537492
8.86433	-0.0001615														-2.26001			0.0100745
8.87223	-0.0001404														-1.26001			0.0445533
8.88012	-0.000139														-0.26001			1.03087
8.88801	-0.0001733														0.73999			-0.71163
8.89591	-0.0002077														1.73999			-0.235852
8.9038	-0.0002504														2.73999			-0.177993
8.9117	-0.000262														3.73999			-0.146146
8.91959	-0.0002735														4.73999			-0.307423
8.92749	-0.0002907														5.73999			-0.453007
8.93538	-0.0003526														6.73999			-0.533027
8.94328	-0.0004246														7.73999			-0.583857
8.95117	-0.0004459														8.73999			-0.624482
8.95907	-0.0005874														9.73999			-0.668428
8.96696	-0.0005699														10.74			-0.718664
8.97486	-0.0005619														11.74			-0.739795
8.98275	-0.0005611														12.74			-0.766876
8.99065	-0.0005641														13.74			-0.787884
8.99854	-0.000567														14.74			-0.809113
9.00644	-0.0005793														15.74			-0.845661
9.01433	-0.0005917														16.74			-0.895002
9.02223	-0.000617														17.74			-0.943054
9.03012	-0.0006446														18.74			-0.979321
9.03802	-0.0006723														19.74			-0.996015
9.04591	-0.0006711														20.74			-1.01973
9.05381	-0.0006749														21.74			-1.04303
9.0617	-0.0006788														22.74			-1.0694
9.0696	-0.0006763														23.74			-1.08942
9.07749	-0.0006785														24.74			-1.10815
9.08538	-0.0006965														25.74			-1.13749
9.09328	-0.0007144														26.74			-1.16639
9.10117	-0.0008296														27.74			-1.18571
9.10907	-0.0008347														28.74			-1.21937
9.11696	-0.0008466														29.74			-1.23265
9.12486	-0.0008584														30.74			-1.25554
9.13275	-0.000882														31.74			-1.28308
9.14065	-0.0009056														32.74			-1.29767
9.14854	-0.0009287														33.74			-1.33234
9.15644	-0.0009359														34.74			-1.33856
9.16433	-0.0009815														35.74			-1.3496
9.17223	-0.0010048														36.74			-1.32715
9.18012	-0.0010281														37.74			-1.33526
9.18802	-0.0011207														38.74			-1.35448
9.19591	-0.0011604														39.74			-1.35948
9.20381	-0.0012011														40.74			-1.3544
9.2117	-0.0011954														41.74			-1.36951
9.2196	-0.0011677														42.74			-1.38135
9.22749	-0.0012066														43.74			-1.37225
9.23539	-0.0012455														44.74			-1.35927
9.24328	-0.0013237														45.74			-1.36257
9.25118	-0.0013574														46.74			-1.3671
9.25907	-0.0013703														47.74			-1.37363
9.26697	-0.0013895														48.74			-1.39323
9.27486	-0.0014723														49.74			-1.41167
9.28275	-0.0015279														50.74			-1.4217
9.29065	-0.0015554														51.74			-1.43936
9.29854	-0.0015829														52.74			-1.47328
9.30644	-0.0015557														53.74			-1.49826
9.31433	-0.0015593														54.74			-1.51593
9.32223	-0.0015842														55.74			-1.52877
9.33012	-0.001609														56.74			-1.54502
9.33802	-0.0016552														57.74			-1.56182
9.34591	-0.001698														58.74			-1.55096
9.35381	-0.0017036														59.74			-1.55436
9.3617	-0.0017092														60.74			-1.57336
9.3696	-0.0017131														61.74			-1.58436
9.37749	-0.0017242														62.74			-1.59797
9.38539	-0.0017352														63.74			-1.60796
9.39328	-0.0017249														64.74			-1.59961
9.40118	-0.0017406														65.74			-1.59398
9.40907	-0.0017563														66.74			-1.58
9.41697	-0.0017884														67.74			-1.56921
9.42486	-0.001796														68.74			-1.56286
9.43276	-0.0018036														69.74			-1.57298
9.44065	-0.0018696														70.74			-1.59476
9.44855	-0.00186														71.74			-1.60019
9.45644	-0.001872														72.74			-1.59175
9.46434	-0.0018839														73.74			-1.58591
9.47223	-0.0019256														74.74			-1.58086
9.48012	-0.0019508														75.74			-1.60998
9.48802	-0.0019485														76.74			-1.61844
9.49591	-0.0019511														77.74			-1.63243
9.50381	-0.0019704														78.74			-1.64702
9.5117	-0.0019897														79.74			-1.67434
9.5196	-0.0020257														80.74			-1.68009
9.52749	-0.0020213														81.74			-1.70654
9.53539	-0.0020213														82.74			-1.71255
9.54328	-0.002035														83.74			-1.71979
9.55118	-0.0020488														84.74			-1.73503
9.55907	-0.0020764														85.74			-1.72678
9.56697	-0.0020216														86.74			-1.73021
9.57486	-0.0020066														87.74			-1.73398
9.58276	-0.0019879														88.74			-1.72287
9.59065	-0.0019653														89.74			-1.71083
9.59855	-0.0019428														90.74			-1.72908
9.60644	-0.0019242														91.74			-1.74127
9.61434	-0.0019176														92.74			-1.78313
9.62223	-0.001911														93.74			-1.79805
9.63013	-0.001912														94.74			-1.83053
9.63802	-0.001913														95.74			-1.84125
9.64592	-0.001869														96.74			-1.84996
9.65381	-0.0018527														97.74			-1.87067
9.66171	-0.0018592														98.74			-1.87379
9.6696	-0.0018658														99.74			-1.87953
9.67749	-0.0018542														100.74			-1.8902
9.68539	-0.0017981														101.74			-1.89391
9.69328	-0.0017167														102.74			-1.90481
9.70118	-0.0016904														103.74			-1.91075
9.70907	-0.0016543														104.74			-1.91608
9.71697	-0.0016254														105.74			-1.92566
9.72486	-0.0015142														106.74			-1.93018
9.73276	-0.0014379														107.74			-1.93914
9.74065	-0.0013962														108.74			-1.93747
9.74855	-0.0012859														109.74			-1.93515
9.75644	-0.0012553														110.74			-1.92948
9.76434	-0.0011987														111.74			-1.91696
9.77223	-0.0010912														112.74			-1.91024
9.78013	-0.0010109														113.74			-1.90604
9.78802	-0.0009327														114.74			-1.92134
9.79592	-0.0009043														115.74			-1.93401
9.80381	-0.0008778														116.74			-1.92572
9.81171	-0.0007966														117.74			-1.9444
9.8196	-0.0007238														118.74			-1.94914
9.8275	-0.0006298														119.74			-1.95549
9.83539	-0.000627														120.74			-1.95949
9.84329	-0.0006152														121.74			-1.97242
9.85118	-0.0004897														122.74			-1.97494
9.85908	-0.0004217														123.74			-1.98328
9.86697	-0.0003919														124.74			-1.97714
9.87486	-0.0003926														125.74			-1.98401
9.88276	-0.000341														126.74			-1.97287
9.89065	-0.0002169														127.74			-1.94741
9.89855	-0.0001795														128.74			-1.92899
9.90644	-0.0001646														129.74			-1.92148
9.91434	-0.0001502														130.74			-1.91663
9.92223	-9.16e-05														131.74			-1.91894
9.93013	2.11756e-05														132.74			-1.91487
9.93802	0.00011414														133.74			-1.91813
9.94592	0.00024731														134.74			-1.92093
9.95381	0.00038159														135.74			-1.93417
9.96171	0.00043965														136.74			-1.92334
9.9696	0.00046295														137.74			-1.92477
9.9775	0.00052396														138.74			-1.91748
9.98539	0.00069564														139.74			-1.9249
9.99329	0.0007329														140.74			-1.93301
10.0012	0.00075032														141.74			-1.92892
10.0091	0.00085915														142.74			-1.93436
10.017	0.0008859														143.74			-1.92144
10.0249	0.00100478														144.74			-1.92382
10.0328	0.00110653														145.74			-1.89863
10.0407	0.00118832														146.74			-1.90724
10.0486	0.00131628														147.74			-1.91412
10.0564	0.00134045														148.74			-1.91049
10.0643	0.00142284														149.74			-1.92538
10.0722	0.00152988														150.74			-1.93031
10.0801	0.00155317														151.74			-1.94266
10.088	0.00169643														152.74			-1.94869
10.0959	0.00172989														153.74			-1.95014
10.1038	0.00181371														154.74			-1.96581
10.1117	0.00192507														155.74			-1.95256
10.1196	0.00192656														156.74			-1.95648
10.1275	0.00202049														157.74			-1.9715
10.1354	0.00202902														158.74			-1.98379
10.1433	0.00205666														159.74			-1.97716
10.1512	0.00215379														160.74			-1.96777
10.1591	0.00225406														161.74			-1.96052
10.167	0.00241711														162.74			-1.9585
10.1749	0.00247374														163.74			-1.95347
10.1828	0.00251141														164.74			-1.95455
10.1907	0.00260311														165.74			-1.97194
10.1986	0.00261527														166.74			-1.98923
10.2064	0.00270669														167.74			-2.00713
10.2143	0.00274709														168.74			-2.00948
10.2222	0.00282974														169.74			-2.02687
10.2301	0.0029321														170.74			-2.03319
10.238	0.00294273														171.74			-2.03845
10.2459	0.00299368														172.74			-2.03937
10.2538	0.00306422														173.74			-2.04767
10.2617	0.00323807														174.74			-2.04902
10.2696	0.00329819														175.74			-2.0437
10.2775	0.00332603														176.74			-2.03392
10.2854	0.00346537														177.74			-2.03907
10.2933	0.00350843														178.74			-2.08981
10.3012	0.00357113														179.74			-1.42158
10.3091	0.00367035														180.74			-2.93486
10.317	0.00371089														181.74			-1.63759
10.3249	0.00375297														182.74			-1.92479
10.3328	0.00380499														183.74			-1.92235
10.3407	0.00382353														184.74			-1.88319
10.3486	0.00390011														185.74			-1.85541
10.3564	0.00393527														186.74			-1.82023
10.3643	0.00398013														187.74			-1.7935
10.3722	0.00404388														188.74			-1.71717
10.3801	0.00410803														189.74			-1.71204
10.388	0.00412794														190.74			-1.76291
10.3959	0.00414785														191.74			-1.78258
10.4038	0.00419567														192.74			-1.7645
10.4117	0.00424348														193.74			-1.75487
10.4196	0.00426881														194.74			-1.7794
10.4275	0.0043685														195.74			-1.78078
10.4354	0.00441358														196.74			-1.78469
10.4433	0.00449177														197.74			-1.77928
10.4512	0.00455307														198.74			-1.77778
10.4591	0.00459271														199.74			-1.7805
10.467	0.00460041														200.74			-1.77985
10.4749	0.00460167														201.74			-1.76838
10.4828	0.00462612														202.74			-1.7584
10.4907	0.00464876														203.74			-1.76045
10.4986	0.00465348														204.74			-1.76296
10.5064	0.00475993														205.74			-1.76115
10.5143	0.00476527														206.74			-1.75787
10.5222	0.00477061														207.74			-1.75601
10.5301	0.00482772														208.74			-1.7315
10.538	0.00491688														209.74			-1.7274
10.5459	0.00506041														210.74			-1.72696
10.5538	0.00509994														211.74			-1.73944
10.5617	0.00515576														212.74			-1.73711
10.5696	0.00518841														213.74			-1.73271
10.5775	0.00522106														214.74			-1.71839
10.5854	0.00536129														215.74			-1.70596
10.5933	0.00539256														216.74			-1.67972
10.6012	0.00542384														217.74			-1.65648
10.6091	0.00548797														218.74			-1.63746
10.617	0.00553695														219.74			-1.62167
10.6249	0.0056176														220.74			-1.59969
10.6328	0.005705														221.74			-1.5761
10.6407	0.00573412														222.74			-1.54732
10.6486	0.00583507														223.74			-1.52538
10.6564	0.00592124														224.74			-1.49872
10.6643	0.00610055														225.74			-1.48
10.6722	0.00623159														226.74			-1.4787
10.6801	0.00627412														227.74			-1.47726
10.688	0.00640386														228.74			-1.48727
10.6959	0.00646004														229.74			-1.49404
10.7038	0.00661824														230.74			-1.4834
10.7117	0.00680123														231.74			-1.48526
10.7196	0.00691113														232.74			-1.46915
10.7275	0.00708176														233.74			-1.47286
10.7354	0.00725884														234.74			-1.47438
10.7433	0.00751382														235.74			-1.44988
10.7512	0.00773349														236.74			-1.44092
10.7591	0.00792769														237.74			-1.42623
10.767	0.00822608														238.74			-1.42363
10.7749	0.00847982														239.74			-1.41174
10.7828	0.00872037														240.74			-1.40207
10.7907	0.00899236														241.74			-1.40696
10.7986	0.00929989														242.74			-1.40758
10.8065	0.00967411														243.74			-1.39858
10.8143	0.00998423														244.74			-1.39409
10.8222	0.0103627														245.74			-1.37177
10.8301	0.0107884														246.74			-1.35712
10.838	0.0111522														247.74			-1.35553
10.8459	0.0116519														248.74			-1.32969
10.8538	0.0121391														249.74			-1.32183
10.8617	0.0125973														250.74			-1.30782
10.8696	0.0131178														251.74			-1.30438
10.8775	0.013694														252.74			-1.29673
10.8854	0.0143539														253.74			-1.29296
10.8933	0.0149611														254.74			-1.28574
10.9012	0.0156143														255.74			-1.2937
10.9091	0.0163957														256.74			-1.27313
10.917	0.0172059														257.74			-1.25692
10.9249	0.0179963														258.74			-1.24747
10.9328	0.0187683														259.74			-1.24481
10.9407	0.0196565														260.74			-1.22335
10.9486	0.0207062														261.74			-1.2309
10.9565	0.0216915														262.74			-1.24352
10.9643	0.0226789														263.74			-1.23875
10.9722	0.0237099														264.74			-1.23911
10.9801	0.0248475														265.74			-1.23986
10.988	0.0260648														266.74			-1.25524
10.9959	0.0272711														267.74			-1.25549
11.0038	0.0286141														268.74			-1.24307
11.0117	0.0299824														269.74			-1.23202
11.0196	0.0314107														270.74			-1.21814
11.0275	0.033022														271.74			-1.20573
11.0354	0.0346666														272.74			-1.20134
11.0433	0.0363398														273.74			-1.19449
11.0512	0.0381043														274.74			-1.19377
11.0591	0.0399														275.74			-1.20897
11.067	0.0418064														276.74			-1.20575
11.0749	0.0437391														277.74			-1.18516
11.0828	0.0457382														278.74			-1.16901
11.0907	0.047859														279.74			-1.16993
11.0986	0.0500466														280.74			-1.17595
11.1065	0.0523436														281.74			-1.17209
11.1143	0.0547253														282.74			-1.17916
11.1222	0.0572278														283.74			-1.19327
11.1301	0.0599031														284.74			-1.20785
11.138	0.0625726														285.74			-1.19708
11.1459	0.0653553														286.74			-1.16946
11.1538	0.0682182														287.74			-1.16385
11.1617	0.0711683														288.74			-1.14322
11.1696	0.0743053														289.74			-1.12343
11.1775	0.0774549														290.74			-1.11116
11.1854	0.0807247														291.74			-1.11395
11.1933	0.0840696														292.74			-1.10241
11.2012	0.0875938														293.74			-1.06934
11.2091	0.0912564														294.74			-1.06739
11.217	0.094981														295.74			-1.0674
11.2249	0.0989147														296.74			-1.05115
11.2328	0.102856														297.74			-1.05922
11.2407	0.106966														298.74			-1.06023
11.2486	0.1113														299.74			-1.06848
11.2565	0.115557														300.74			-1.05822
11.2643	0.120002														301.74			-1.05215
11.2722	0.124522														302.74			-1.02992
11.2801	0.129055														303.74			-1.01659
11.288	0.133859														304.74			-1.00439
11.2959	0.138641														305.74			-0.993482
11.3038	0.14356														306.74			-1.00569
11.3117	0.148658														307.74			-0.997283
11.3196	0.153748														308.74			-0.998669
11.3275	0.158996														309.74			-1.01422
11.3354	0.16433														310.74			-1.00928
11.3433	0.169822														311.74			-1.00928
11.3512	0.175412														312.74			-1.00554
11.3591	0.181083														313.74			-0.990857
11.367	0.186902														314.74			-0.992676
11.3749	0.192717														315.74			-0.989728
11.3828	0.198612														316.74			-0.998077
11.3907	0.204638														317.74			-1.00015
11.3986	0.210752														318.74			-0.991974
11.4065	0.216975														319.74			-0.995269
11.4144	0.223108														320.74			-0.987976
11.4222	0.229269														321.74			-0.993859
11.4301	0.235417														322.74			-0.97647
11.438	0.241608														323.74			-0.968139
11.4459	0.248062														324.74			-0.965332
11.4538	0.254508														325.74			-0.9505
11.4617	0.261042														326.74			-0.926953
11.4696	0.267664														327.74			-0.913622
11.4775	0.274218														328.74			-0.906372
11.4854	0.280887														329.74			-0.887023
11.4933	0.287483														330.74			-0.853326
11.5012	0.294111														331.74			-0.849212
11.5091	0.300796														332.74			-0.842468
11.517	0.307337														333.74			-0.855164
11.5249	0.314														334.74			-0.842102
11.5328	0.320573														335.74			-0.840515
11.5407	0.327061														336.74			-0.838043
11.5486	0.333668														337.74			-0.843926
11.5565	0.340129														338.74			-0.827148
11.5644	0.346589														339.74			-0.807983
11.5722	0.353042														340.74			-0.812469
11.5801	0.359429														341.74			-0.790326
11.588	0.365818														342.74			-0.793933
11.5959	0.371962														343.74			-0.800086
11.6038	0.378079														344.74			-0.798645
11.6117	0.384141														345.74			-0.798913
11.6196	0.390094														346.74			-0.788513
11.6275	0.396054														347.74			-0.787689
11.6354	0.401782														348.74			-0.79663
11.6433	0.407505														349.74			-0.796441
11.6512	0.413128														350.74			-0.806549
11.6591	0.418558														351.74			-0.787872
11.667	0.423946														352.74			-0.789856
11.6749	0.4291														353.74			-0.791687
11.6828	0.434216														354.74			-0.788757
11.6907	0.439293														355.74			-0.789209
11.6986	0.444168														356.74			-0.78551
11.7065	0.448994														357.74			-0.8078
11.7144	0.453584														358.74			-0.838269
11.7222	0.458091														359.74			-0.855823
11.7301	0.462539														360.74			-0.868701
11.738	0.466709														361.74			-0.861157
11.7459	0.47077														362.74			-0.857592
11.7538	0.474649														363.74			-0.84442
11.7617	0.478439														364.74			-0.829431
11.7696	0.482156														365.74			-0.814673
11.7775	0.485608														366.74			-0.807769
11.7854	0.48893														367.74			-0.788757
11.7933	0.492092														368.74			-0.798522
11.8012	0.495117														369.74			-0.803888
11.8091	0.497957														370.74			-0.805359
11.817	0.500563														371.74			-0.804493
11.8249	0.503111														372.74			-0.808582
11.8328	0.505457														373.74			-0.816986
11.8407	0.507641														374.74			-0.788757
11.8486	0.509733														375.74			-0.760034
11.8565	0.511584														376.74			-0.753893
11.8644	0.513334														377.74			-0.742017
11.8722	0.51492														378.74			-0.732208
11.8801	0.516336														379.74			-0.73114
11.888	0.51758														380.74			-0.749237
11.8959	0.518565														381.74			-0.752533
11.9038	0.519466														382.74			-0.768157
11.9117	0.52025														383.74			-0.762982
11.9196	0.520915														384.74			-0.765094
11.9275	0.521369														385.74			-0.748809
11.9354	0.521598														386.74			-0.737499
11.9433	0.521676														387.74			-0.728271
11.9512	0.521701														388.74			-0.707519
11.9591	0.521645														389.74			-0.690967
11.967	0.52159														390.74			-0.691602
11.9749	0.521234														391.74			-0.699207
11.9828	0.520837														392.74			-0.707116
11.9907	0.520188														393.74			-0.690124
11.9986	0.519378														394.74			-0.688079
12.0065	0.518492														395.74			-0.695983
12.0144	0.517502														396.74			-0.696832
12.0223	0.516466														397.74			-0.689099
12.0301	0.515185														398.74			-0.688538
12.038	0.513899														399.74			-0.705432
12.0459	0.512556														400.74			-0.71211
12.0538	0.511061														401.74			-0.741004
12.0617	0.509495														402.74			-0.742859
12.0696	0.507767														403.74			-0.749512
12.0775	0.505992														404.74			-0.741588
12.0854	0.504114														405.74			-0.721801
12.0933	0.502096														406.74			-0.714489
12.1012	0.500034														407.74			-0.705261
12.1091	0.497809														408.74			-0.685107
12.117	0.495564														409.74			-0.655425
12.1249	0.493309														410.74			-0.654473
12.1328	0.490907														411.74			-0.638153
12.1407	0.488555														412.74			-0.615954
12.1486	0.486055														413.74			-0.601635
12.1565	0.483432														414.74			-0.590569
12.1644	0.4808														415.74			-0.585547
12.1723	0.478115														416.74			-0.599761
12.1801	0.475399														417.74			-0.584882
12.188	0.472621														418.74			-0.587878
12.1959	0.469813														419.74			-0.598279
12.2038	0.466942														420.74			-0.613038
12.2117	0.46399														421.74			-0.618176
12.2196	0.461153														422.74			-0.615955
12.2275	0.458224														423.74			-0.618042
12.2354	0.455192														424.74			-0.640809
12.2433	0.452257														425.74			-0.659058
12.2512	0.449165														426.74			-0.660761
12.2591	0.446098														427.74			-0.675477
12.267	0.44299														428.74			-0.688441
12.2749	0.439897														429.74			-0.697631
12.2828	0.436869														430.74			-0.678955
12.2907	0.433727														431.74			-0.668249
12.2986	0.430572														432.74			-0.647637
12.3065	0.42738														433.74			-0.628106
12.3144	0.424252														434.74			-0.622558
12.3223	0.421102														435.74			-0.604186
12.3301	0.417834														436.74			-0.588653
12.338	0.414702														437.74			-0.575611
12.3459	0.411627														438.74			-0.594195
12.3538	0.408495														439.74			-0.580841
12.3617	0.405356														440.74			-0.579278
12.3696	0.402171														441.74			-0.570721
12.3775	0.399097														442.74			-0.576831
12.3854	0.395943														443.74			-0.555816
12.3933	0.392663														444.74			-0.542755
12.4012	0.389586														445.74			-0.540161
12.4091	0.386468														446.74			-0.549988
12.417	0.383394														447.74			-0.561646
12.4249	0.380429														448.74			-0.566033
12.4328	0.377401														449.74			-0.572967
12.4407	0.37446														450.74			-0.578918
12.4486	0.371528														451.74			-0.578748
12.4565	0.36861														452.74			-0.575183
12.4644	0.365779														453.74			-0.565581
12.4723	0.362854														454.74			-0.56076
12.4801	0.359948														455.74			-0.551147
12.488	0.357137														456.74			-0.559784
12.4959	0.354399														457.74			-0.558502
12.5038	0.351683														458.74			-0.565581
12.5117	0.348887														459.74			-0.56181
12.5196	0.346155														460.74			-0.561218
12.5275	0.343457														461.74			-0.561218
12.5354	0.340818														462.74			-0.569397
12.5433	0.338254														463.74			-0.576831
12.5512	0.335614														464.74			-0.560241
12.5591	0.333094														465.74			-0.54657
12.567	0.330589														466.74			-0.539215
12.5749	0.328045														467.74			-0.530023
12.5828	0.325575														468.74			-0.509246
12.5907	0.323056														469.74			-0.486725
12.5986	0.320679														470.74			-0.472052
12.6065	0.318391														471.74			-0.477752
12.6144	0.315992														472.74			-0.490533
12.6223	0.313706														473.74			-0.496504
12.6301	0.311526														474.74			-0.521471
12.638	0.309391														475.74			-0.52179
12.6459	0.307283														476.74			-0.536804
12.6538	0.305106														477.74			-0.545594
12.6617	0.303022														478.74			-0.549676
12.6696	0.300943														479.74			-0.51798
12.6775	0.298914														480.74			-0.550251
12.6854	0.296965
12.6933	0.29493
12.7012	0.292944
12.7091	0.290996
12.717	0.289075														-59.36				-0.119631
12.7249	0.287202														-58.36				0.129955
12.7328	0.285338														-57.36				0.0398064
12.7407	0.283573														-56.36				0.0137112
12.7486	0.281845														-55.36				0.0445287
12.7565	0.280106														-54.36				0.0726538
12.7644	0.278429														-53.36				0.0850206
12.7723	0.27679														-52.36				0.0939596
12.7802	0.275178														-51.36				0.0856431
12.788	0.273575														-50.36				0.0565738
12.7959	0.272022														-49.36				0.0323632
12.8038	0.270521														-48.36				0.0135259
12.8117	0.269033														-47.36				-0.00756
12.8196	0.267609														-46.36				-0.0373675
12.8275	0.266186														-45.36				-0.046513
12.8354	0.264838														-44.36				-0.0377679
12.8433	0.263537														-43.36				-0.0227858
12.8512	0.262176														-42.36				-0.00378
12.8591	0.260876														-41.36				-0.0105428
12.867	0.259606														-40.36				-0.0390506
12.8749	0.258417														-39.36				-0.063707
12.8828	0.257277														-38.36				-0.0842143
12.8907	0.256022														-37.36				-0.096198
12.8986	0.254835														-36.36				-0.0886424
12.9065	0.25369														-35.36				-0.0952837
12.9144	0.252597														-34.36				-0.10212
12.9223	0.251548														-33.36				-0.12337
12.9302	0.250377														-32.36				-0.125283
12.938	0.249327														-31.36				-0.13212
12.9459	0.248344														-30.36				-0.124736
12.9538	0.24735														-29.36				-0.105578
12.9617	0.246433														-28.36				-0.0905302
12.9696	0.245462														-27.36				-0.087414
12.9775	0.244607														-26.36				-0.0695386
12.9854	0.243837														-25.36				-0.0564528
12.9933	0.242977														-24.36				-0.0503974
13.0012	0.242183														-23.36				-0.0227811
13.0091	0.24138														-22.36				-0.0222721
13.017	0.240623														-21.36				-0.0142479
13.0249	0.239888														-20.36				-0.0357063
13.0328	0.239114														-19.36				0.170675
13.0407	0.238406														-18.36				0.015694
13.0486	0.237751														-17.36				-0.0481791
13.0565	0.237214														-16.36				-0.0410673
13.0644	0.236739														-15.36				-0.0266407
13.0723	0.236227														-14.36				-0.0181433
13.0802	0.235719														-13.36				-0.0234017
13.088	0.235185														-12.36				-0.0144174
13.0959	0.234738														-11.36				-0.00963
13.1038	0.234423														-10.36				-0.00225
13.1117	0.234037														-9.35999				-0.00856
13.1196	0.233675														-8.35999				-0.0107462
13.1275	0.233359														-7.35999				0.0126128
13.1354	0.233029														-6.35999				0.0205033
13.1433	0.232815														-5.35999				0.0224579
13.1512	0.232712														-4.35999				0.0389439
13.1591	0.232467														-3.35999				0.042616
13.167	0.232242														-2.35999				0.00927129
13.1749	0.232222														-1.35999				-0.0499604
13.1828	0.232201														-0.359985				0.938647
13.1907	0.232162														0.640015				-1.73436
13.1986	0.232006														1.64001				0.703739
13.2065	0.231954														2.64001				-0.176743
13.2144	0.231986														3.64001				-0.164233
13.2223	0.231997														4.64001				-0.185923
13.2302	0.232007														5.64001				-0.144746
13.238	0.23221														6.64001				-0.141473
13.2459	0.232479														7.64001				-0.149161
13.2538	0.232749														8.64001				-0.157308
13.2617	0.232981														9.64001				-0.161254
13.2696	0.233066														10.64				-0.170278
13.2775	0.233355														11.64				-0.172426
13.2854	0.233787														12.64				-0.165683
13.2933	0.234073														13.64				-0.196943
13.3012	0.234504														14.64				-0.221957
13.3091	0.234928														15.64				-0.236409
13.317	0.235292														16.64				-0.258401
13.3249	0.235768														17.64				-0.261994
13.3328	0.236266														18.64				-0.259533
13.3407	0.236853														19.64				-0.266073
13.3486	0.237468														20.64				-0.272332
13.3565	0.238085														21.64				-0.269846
13.3644	0.238718														22.64				-0.274181
13.3723	0.239316														23.64				-0.270509
13.3802	0.240044														24.64				-0.274378
13.3881	0.240721														25.64				-0.287073
13.3959	0.241304														26.64				-0.286112
13.4038	0.241951														27.64				-0.280142
13.4117	0.24271														28.64				-0.285605
13.4196	0.243495														29.64				-0.28151
13.4275	0.244245														30.64				-0.28162
13.4354	0.245004														31.64				-0.276331
13.4433	0.245813														32.64				-0.29491
13.4512	0.246608														33.64				-0.308965
13.4591	0.247453														34.64				-0.313871
13.467	0.248233														35.64				-0.304168
13.4749	0.248951														36.64				-0.309941
13.4828	0.249725														37.64				-0.331237
13.4907	0.250466														38.64				-0.330331
13.4986	0.251236														39.64				-0.338049
13.5065	0.252028														40.64				-0.348518
13.5144	0.252841														41.64				-0.359065
13.5223	0.25367														42.64				-0.359557
13.5302	0.254432														43.64				-0.360135
13.5381	0.255108														44.64				-0.351916
13.5459	0.255794														45.64				-0.34731
13.5538	0.25648														46.64				-0.356722
13.5617	0.257241														47.64				-0.342463
13.5696	0.257874														48.64				-0.341098
13.5775	0.258526														49.64				-0.346841
13.5854	0.259214														50.64				-0.350887
13.5933	0.259763														51.64				-0.34365
13.6012	0.260444														52.64				-0.33141
13.6091	0.261039														53.64				-0.343794
13.617	0.261579														54.64				-0.354263
13.6249	0.26212														55.64				-0.374107
13.6328	0.262552														56.64				-0.409825
13.6407	0.262979														57.64				-0.410926
13.6486	0.26335														58.64				-0.411213
13.6565	0.263756														59.64				-0.408284
13.6644	0.264192														60.64				-0.406552
13.6723	0.264606														61.64				-0.406894
13.6802	0.264965														62.64				-0.398185
13.6881	0.265258														63.64				-0.401083
13.6959	0.265595														64.64				-0.408559
13.7038	0.265902														65.64				-0.408284
13.7117	0.266099														66.64				-0.401059
13.7196	0.266196														67.64				-0.39813
13.7275	0.266246														68.64				-0.39977
13.7354	0.266357														69.64				-0.408284
13.7433	0.266358														70.64				-0.422428
13.7512	0.266353														71.64				-0.445982
13.7591	0.266348														72.64				-0.454381
13.767	0.266188														73.64				-0.4811
13.7749	0.266068														74.64				-0.493365
13.7828	0.265966														75.64				-0.498833
13.7907	0.265715														76.64				-0.505941
13.7986	0.2655														77.64				-0.504298
13.8065	0.265173														78.64				-0.496291
13.8144	0.264788														79.64				-0.494791
13.8223	0.264406														80.64				-0.490994
13.8302	0.263928														81.64				-0.499848
13.8381	0.263485														82.64				-0.505433
13.8459	0.262919														83.64				-0.516294
13.8538	0.262353														84.64				-0.548952
13.8617	0.261834														85.64				-0.563092
13.8696	0.261143														86.64				-0.573108
13.8775	0.260475														87.64				-0.586513
13.8854	0.259804														88.64				-0.579497
13.8933	0.259033														89.64				-0.570082
13.9012	0.25827														90.64				-0.568052
13.9091	0.257436														91.64				-0.577817
13.917	0.256509														92.64				-0.571254
13.9249	0.255615														93.64				-0.562777
13.9328	0.254646														94.64				-0.581606
13.9407	0.2537														95.64				-0.565878
13.9486	0.252623														96.64				-0.561707
13.9565	0.251563														97.64				-0.574888
13.9644	0.250554														98.64				-0.581332
13.9723	0.24935														99.64				-0.579551
13.9802	0.248271														100.64				-0.594717
13.9881	0.247119														101.64				-0.608599
13.996	0.24581														102.64				-0.609067
14.0038	0.244572														103.64				-0.617271
14.0117	0.243333														104.64				-0.616997
14.0196	0.242051														105.64				-0.627232
14.0275	0.240696														106.64				-0.633988
14.0354	0.23936														107.64				-0.648286
14.0433	0.237992														108.64				-0.65227
14.0512	0.236486														109.64				-0.642543
14.0591	0.235127														110.64				-0.657388
14.067	0.233747														111.64				-0.656919
14.0749	0.232452														112.64				-0.6536
14.0828	0.231095														113.64				-0.6577
14.0907	0.22953														114.64				-0.657388
14.0986	0.228034														115.64				-0.653347
14.1065	0.226451														116.64				-0.674279
14.1144	0.224829														117.64				-0.659457
14.1223	0.223195														118.64				-0.67012
14.1302	0.221563														119.64				-0.677466
14.1381	0.219985														120.64				-0.670708
14.146	0.218291														121.64				-0.685121
14.1538	0.216616														122.64				-0.695512
14.1617	0.215006														123.64				-0.702059
14.1696	0.213299														124.64				-0.69127
14.1775	0.211599														125.64				-0.697544
14.1854	0.20984														126.64				-0.687387
14.1933	0.208109														127.64				-0.698325
14.2012	0.206363														128.64				-0.684066
14.2091	0.204504														129.64				-0.696451
14.217	0.202794														130.64				-0.699442
14.2249	0.201043														131.64				-0.70299
14.2328	0.199177														132.64				-0.702349
14.2407	0.197361														133.64				-0.685902
14.2486	0.195491														134.64				-0.680262
14.2565	0.193699														135.64				-0.69303
14.2644	0.191865														136.64				-0.687387
14.2723	0.189947														137.64				-0.693756
14.2802	0.188144														138.64				-0.706997
14.2881	0.186251														139.64				-0.708872
14.296	0.184318														140.64				-0.714261
14.3038	0.18248														141.64				-0.702504
14.3117	0.180563														142.64				-0.703425
14.3196	0.178612														143.64				-0.695292
14.3275	0.176675														144.64				-0.691176
14.3354	0.174797														145.64				-0.678989
14.3433	0.172891														146.64				-0.691647
14.3512	0.170986														147.64				-0.712114
14.3591	0.16922														148.64				-0.701567
14.367	0.167337														149.64				-0.704263
14.3749	0.165373														150.64				-0.702059
14.3828	0.163486														151.64				-0.704943
14.3907	0.161577														152.64				-0.71524
14.3986	0.159676														153.64				-0.695708
14.4065	0.157796														154.64				-0.690302
14.4144	0.155927														155.64				-0.679669
14.4223	0.154027														156.64				-0.69266
14.4302	0.152094														157.64				-0.683425
14.4381	0.150299														158.64				-0.680919
14.446	0.148504														159.64				-0.67848
14.4538	0.146669														160.64				-0.683365
14.4617	0.144845														161.64				-0.694498
14.4696	0.143001														162.64				-0.708482
14.4775	0.141203														163.64				-0.715902
14.4854	0.139353														164.64				-0.727136
14.4933	0.13749														165.64				-0.723652
14.5012	0.135672														166.64				-0.728675
14.5091	0.133839														167.64				-0.739557
14.517	0.132101														168.64				-0.742558
14.5249	0.130361														169.64				-0.724574
14.5328	0.128621														170.64				-0.714417
14.5407	0.126958														171.64				-0.701942
14.5486	0.125202														172.64				-0.685253
14.5565	0.123444														173.64				-0.689809
14.5644	0.121691														174.64				-0.696646
14.5723	0.119942														175.64				-0.691528
14.5802	0.118278														176.64				-0.702504
14.5881	0.116565														177.64				-0.724849
14.596	0.114843														178.64				-0.690664
14.6038	0.113155														179.64				-1.60768
14.6117	0.11146														180.64				-0.149001
14.6196	0.109885														181.64				-0.661464
14.6275	0.108287														182.64				-0.710823
14.6354	0.106698														183.64				-0.724734
14.6433	0.105105														184.64				-0.756405
14.6512	0.103468														185.64				-0.773795
14.6591	0.101946														186.64				-0.743543
14.667	0.100425														187.64				-0.736364
14.6749	0.0989107														188.64				-0.734462
14.6828	0.0974157														189.64				-0.73168
14.6907	0.0959221														190.64				-0.702579
14.6986	0.094494														191.64				-0.672915
14.7065	0.0930156														192.64				-0.645233
14.7144	0.0915883														193.64				-0.657229
14.7223	0.0902582														194.64				-0.684128
14.7302	0.0888087														195.64				-0.694511
14.7381	0.0873732														196.64				-0.697214
14.746	0.0859469														197.64				-0.679182
14.7539	0.0845422														198.64				-0.665276
14.7617	0.0832322														199.64				-0.653736
14.7696	0.0818719														200.64				-0.643259
14.7775	0.0805101														201.64				-0.638541
14.7854	0.0791811														202.64				-0.635839
14.7933	0.0779196														203.64				-0.633503
14.8012	0.0767184														204.64				-0.65084
14.8091	0.07539														205.64				-0.654206
14.817	0.0741427														206.64				-0.659611
14.8249	0.0728997														207.64				-0.666567
14.8328	0.0716182														208.64				-0.660918
14.8407	0.0704325														209.64				-0.658112
14.8486	0.069246														210.64				-0.654849
14.8565	0.0681161														211.64				-0.646489
14.8644	0.0669315														212.64				-0.635435
14.8723	0.065741														213.64				-0.612012
14.8802	0.0646151														214.64				-0.613154
14.8881	0.0634728														215.64				-0.623636
14.896	0.0623772														216.64				-0.632816
14.9039	0.0613142														217.64				-0.637466
14.9117	0.0602997														218.64				-0.661411
14.9196	0.0593107														219.64				-0.675006
14.9275	0.0582389														220.64				-0.671879
14.9354	0.0572315														221.64				-0.673441
14.9433	0.0563442														222.64				-0.6568
14.9512	0.0554043														223.64				-0.638362
14.9591	0.0544953														224.64				-0.627073
14.967	0.0535129														225.64				-0.616683
14.9749	0.0525129														226.64				-0.607971
14.9828	0.0516116														227.64				-0.604261
14.9907	0.0507575														228.64				-0.602894
14.9986	0.0499244														229.64				-0.602544
15.0065	0.0489942														230.64				-0.618716
15.0144	0.0481818														231.64				-0.620122
15.0223	0.0474439														232.64				-0.628794
15.0302	0.046584														233.64				-0.638091
15.0381	0.0458056														234.64				-0.64102
15.046	0.0450494														235.64				-0.639261
15.0539	0.0442776														236.64				-0.620198
15.0617	0.043528														237.64				-0.630067
15.0696	0.0427128														238.64				-0.621778
15.0775	0.0419723														239.64				-0.609574
15.0854	0.0412572														240.64				-0.596254
15.0933	0.0405811														241.64				-0.587098
15.1012	0.0399209														242.64				-0.574979
15.1091	0.0391831														243.64				-0.570551
15.117	0.0385129														244.64				-0.565786
15.1249	0.0378214														245.64				-0.566607
15.1328	0.0372647														246.64				-0.562504
15.1407	0.0367387														247.64				-0.545003
15.1486	0.0360141														248.64				-0.535177
15.1565	0.0353909														249.64				-0.525926
15.1644	0.0348068														250.64				-0.507761
15.1723	0.0342215														251.64				-0.497323
15.1802	0.0337053														252.64				-0.482309
15.1881	0.0331401														253.64				-0.467386
15.196	0.0325917														254.64				-0.463831
15.2039	0.0320531														255.64				-0.452449
15.2117	0.0314748														256.64				-0.44777
15.2196	0.031009														257.64				-0.458388
15.2275	0.030474														258.64				-0.469028
15.2354	0.0299753														259.64				-0.494303
15.2433	0.0294879														260.64				-0.51649
15.2512	0.0289877														261.64				-0.513676
15.2591	0.0286219														262.64				-0.518365
15.267	0.0281852														263.64				-0.522543
15.2749	0.0277643														264.64				-0.515435
15.2828	0.0272819														265.64				-0.505941
15.2907	0.0267672														266.64				-0.501668
15.2986	0.0264113														267.64				-0.498497
15.3065	0.0259827														268.64				-0.492191
15.3144	0.0255471														269.64				-0.488637
15.3223	0.0251622														270.64				-0.496372
15.3302	0.0247084														271.64				-0.506138
15.3381	0.0242996														272.64				-0.496567
15.346	0.023841														273.64				-0.514341
15.3539	0.0234366														274.64				-0.511996
15.3618	0.0230491														275.64				-0.525669
15.3696	0.0226517														276.64				-0.526138
15.3775	0.0224002														277.64				-0.518559
15.3854	0.0220245														278.64				-0.517466
15.3933	0.0216378														279.64				-0.510824
15.4012	0.021334														280.64				-0.510296
15.4091	0.0210087														281.64				-0.502199
15.417	0.0206947														282.64				-0.496661
15.4249	0.020449														283.64				-0.506606
15.4328	0.0202097														284.64				-0.507231
15.4407	0.0199092														285.64				-0.503677
15.4486	0.0195645														286.64				-0.520004
15.4565	0.0192734														287.64				-0.517739
15.4644	0.0190347														288.64				-0.516997
15.4723	0.0187613														289.64				-0.518833
15.4802	0.018472														290.64				-0.504379
15.4881	0.018199														291.64				-0.502816
15.496	0.0180127														292.64				-0.50145
15.5039	0.0177436														293.64				-0.494558
15.5118	0.0175071														294.64				-0.514005
15.5196	0.0173189														295.64				-0.525669
15.5275	0.0170215														296.64				-0.53809
15.5354	0.0167592														297.64				-0.531722
15.5433	0.0165565														298.64				-0.529965
15.5512	0.0163568														299.64				-0.524378
15.5591	0.0161484														300.64				-0.514089
15.567	0.0159289														301.64				-0.491425
15.5749	0.0158173														302.64				-0.484925
15.5828	0.0156416														303.64				-0.471369
[truncated: 16,126 more rows]

## Sheet: Fig. 4c
Quantification of fluorescent Hp(2-2)Hb uptake in the presence or absence of EGTA
Hp(2-2)Hb concentration (nM)	Raw mean population fluorescence measured on 561 610-20-A
	Untransfected cells			Cells transfected with CD163 + calcium			Cells transfected with CD163 - calcium
	Replicate 1	Replicate 2	Replicate 3	Replicate 1	Replicate 2	Replicate 3	Replicate 1	Replicate 2	Replicate 3
0	576	479	465	730	523	493	1028	648	549
18.75	630	564	478	1413	1164	1073	1039	673	560
37.5	734	624	534	2234	1807	1596	1021	644	534
75	959	744	632	3663	2877	2648	1117	731	577
150	1309	861	740	7022	5086	4585	1179	822	656
300	1858	1156	925	11740	9162	8483	1485	1071	794
600	2753	1705	1334	19849	16421	14078	1910	1459	1018

## Sheet: Fig. 5b
Molecular weight comparison between WT CD163 and R809T CD163 using size-exclusion chromatography coupled with multi-angle laser light scattering
volume / ml	dRI - WT - 2.7 mg/ml	MW - WT - 2.7 mg/ml	dRI - R809T - 2.7 mg/ml	MW - R809T - 2.7 mg/ml
-0.18311	0.00295219
-0.175215	0.0026743
-0.16732	0.00236755
-0.159425	0.00211902
-0.151531	0.00196315
-0.143636	0.00186939
-0.135741	0.00176901
-0.127846	0.00166201
-0.119952	0.00154309
-0.112057	0.00141903
-0.104162	0.00132682
-0.0962671	0.00123457
-0.0883723	0.00115293
-0.0804775	0.0010899
-0.0725827	0.00103756
-0.0646879	0.00100338
-0.0567931	0.00096847
-0.0488983	0.00095077
-0.0410035	0.00094617
-0.0331087	0.00092673
-0.0252139	0.00089725
-0.0173191	0.00086042
-0.0094243	0.00082668
-0.0015295	0.00079224
0.00636532	0.00075991
0.0142601	0.00075193
0.0221549	0.0007609
0.0300497	0.00079348
0.0379445	0.00083554
0.0458393	0.00086984
0.0537341	0.00090517
0.0616289	0.0009307
0.0695237	0.00094034
0.0774185	0.00093978
0.0853133	0.00093921
0.0932081	0.00093255
0.101103	0.0009185
0.108998	0.00090549
0.116892	0.00089722
0.124787	0.00089474
0.132682	0.00089216
0.140577	0.00088957
0.148472	0.00088395
0.156366	0.00088295
0.164261	0.00088196
0.172156	0.00089866
0.180051	0.00090693
0.187946	0.00091133
0.19584	0.00092812
0.203735	0.00093056
0.21163	0.00093459
0.219525	0.00094008
0.22742	0.00094664
0.235314	0.0009608
0.243209	0.00096482
0.251104	0.00097109
0.258999	0.00097449
0.266894	0.00097656
0.274788	0.00098145
0.282683	0.00098634
0.290578	0.00098994
0.298473	0.00099355
0.306368	0.00099717
0.314262	0.00099744
0.322157	0.00099771
0.330052	0.00100261
0.337947	0.00101516
0.345842	0.00101772
0.353736	0.00102494
0.361631	0.00102974
0.369526	0.00103237
0.377421	0.00103555
0.385316	0.00103552
0.39321	0.00103639
0.401105	0.00103725
0.409	0.00104191
0.416895	0.00105283
0.42479	0.00105521
0.432684	0.00105576
0.440579	0.0010545
0.448474	0.00105325
0.456369	0.00105576
0.464264	0.00105828
0.472158	0.00106467
0.480053	0.00106572
0.487948	0.00106677
0.495843	0.0010687
0.503738	0.0010718
0.511632	0.00107372
0.519527	0.00107339
0.527422	0.00107307
0.535317	0.0010776
0.543212	0.00107787
0.551106	0.00108077
0.559001	0.00108612
0.566896	0.00108792
0.574791	0.00108829
0.582686	0.00108867
0.59058	0.00108875
0.598475	0.00108948
0.60637	0.00109036
0.614265	0.00109155
0.62216	0.00109274
0.630054	0.00109873
0.637949	0.00109927
0.645844	0.00109982
0.653739	0.00110628
0.661634	0.00111205
0.669528	0.0011205
0.677423	0.00112714
0.685318	0.00113156
0.693213	0.00113206
0.701108	0.00113196
0.709002	0.00113186
0.716897	0.00113363
0.724792	0.00113811
0.732687	0.00114342
0.740582	0.00114388
0.748476	0.00114204
0.756371	0.00114021
0.764266	0.00113678
0.772161	0.00113498
0.780056	0.00113319
0.78795	0.00111747
0.795845	0.00112029
0.80374	0.001121
0.811635	0.0011217
0.81953	0.00113644
0.827424	0.00113665
0.835319	0.00113577
0.843214	0.00113489
0.851109	0.00113292
0.859004	0.00113358
0.866898	0.00113927
0.874793	0.00114184
0.882688	0.00114263
0.890583	0.00114266
0.898478	0.0011423
0.906372	0.00114194
0.914267	0.00114177
0.922162	0.00114112
0.930057	0.00114046
0.937952	0.00113706
0.945846	0.00113365
0.953741	0.00113589
0.961636	0.00114063
0.969531	0.00114129
0.977426	0.00114035
0.98532	0.00113941
0.993215	0.00114229
1.00111	0.00114329
1.009	0.00114429
1.0169	0.00115135
1.02479	0.00115664
1.03269	0.00116682
1.04058	0.00116788
1.04848	0.0011663
1.05637	0.00116472
1.06427	0.00116124
1.07216	0.00115957
1.08006	0.00116227
1.08795	0.00116488
1.09585	0.00116373
1.10374	0.00116258
1.11164	0.00117325
1.11953	0.00117579
1.12743	0.00117832
1.13532	0.00118101
1.14322	0.00118086
1.15111	0.00118187
1.15901	0.00118221
1.1669	0.00118116
1.1748	0.00118011
1.18269	0.00117766
1.19059	0.00117589
1.19848	0.00117893
1.20637	0.00118301
1.21427	0.00118718
1.22216	0.00118876
1.23006	0.00118935
1.23795	0.00118947
1.24585	0.00118958
1.25374	0.00119159
1.26164	0.00119742
1.26953	0.00120079
1.27743	0.00120276
1.28532	0.00120512
1.29322	0.00120534
1.30111	0.00120513
1.30901	0.0012047
1.3169	0.00120428
1.3248	0.00119493
1.33269	0.00119511
1.34059	0.0011953
1.34848	0.00119543
1.35638	0.00119753
1.36427	0.00119963
1.37217	0.00119978
1.38006	0.00119994
1.38796	0.00120653
1.39585	0.00121902
1.40374	0.0012223
1.41164	0.00122868
1.41953	0.00123236
1.42743	0.00123792
1.43532	0.00124362
1.44322	0.00124307
1.45111	0.00124253
1.45901	0.00123946
1.4669	0.00123425
1.4748	0.00124252
1.48269	0.00124591
1.49059	0.00124529
1.49848	0.00124467
1.50638	0.00124242
1.51427	0.00125114
1.52217	0.00125234
1.53006	0.00125483
1.53796	0.00125452
1.54585	0.0012542
1.55375	0.00126409
1.56164	0.00126469
1.56954	0.0012674
1.57743	0.00127371
1.58533	0.00127945
1.59322	0.00127939
1.60111	0.00127932
1.60901	0.00128033
1.6169	0.00128059
1.6248	0.00127897
1.63269	0.00127735
1.64059	0.00127386
1.64848	0.00127342
1.65638	0.00127298
1.66427	0.00127082
1.67217	0.00126441
1.68006	0.001258
1.68796	0.00125749
1.69585	0.00125596
1.70375	0.00125443
1.71164	0.00125629
1.71954	0.00125815
1.72743	0.00125813
1.73533	0.00126218
1.74322	0.00126692
1.75112	0.00127045
1.75901	0.00127053
1.76691	0.00127061
1.7748	0.00127236
1.78269	0.00127412
1.79059	0.0012741
1.79848	0.00127409
1.80638	0.00127468
1.81427	0.00127633
1.82217	0.00127799
1.83006	0.00128294
1.83796	0.00128504
1.84585	0.00128524
1.85375	0.00128449
1.86164	0.00128374
1.86954	0.00129082
1.87743	0.00129582
1.88533	0.00130082
1.89322	0.00130786
1.90112	0.00130855
1.90901	0.00131435
1.91691	0.00131497
1.9248	0.00131901
1.9327	0.00132321
1.94059	0.00132742
1.94849	0.00132863
1.95638	0.00132646
1.96428	0.00132429
1.97217	0.00132735
1.98006	0.00132712
1.98796	0.00132688
1.99585	0.00132948
2.00375	0.00132904
2.01164	0.00132861
2.01954	0.00132678
2.02743	0.00132597
2.03533	0.00132692
2.04322	0.00132787
2.05112	0.00132835
2.05901	0.00133572
2.06691	0.00133815
2.0748	0.00134257
2.0827	0.00134256
2.09059	0.00134033
2.09849	0.00133809
2.10638	0.00133588
2.11428	0.00133982
2.12217	0.00134376
2.13007	0.0013481
2.13796	0.00134966
2.14586	0.00135121
2.15375	0.00135722
2.16165	0.00135814
2.16954	0.0013602
2.17743	0.00135997
2.18533	0.00135975
2.19322	0.00136468
2.20112	0.00136583
2.20901	0.00136703
2.21691	0.00137402
2.2248	0.00138379
2.2327	0.00138863
2.24059	0.00139347
2.24849	0.00139714
2.25638	0.00140269
2.26428	0.00140594
2.27217	0.00140505
2.28007	0.00140417
2.28796	0.00140129
2.29586	0.00139585
2.30375	0.0013942
2.31165	0.00139749
2.31954	0.00140077
2.32744	0.0014007
2.33533	0.00140941
2.34323	0.0014057
2.35112	0.00140198
2.35902	0.00139483
2.36691	0.00138751
2.3748	0.00139454
2.3827	0.0013979
2.39059	0.00140114
2.39849	0.00140217
2.40638	0.0014032
2.41428	0.00140642
2.42217	0.00140965
2.43007	0.0014146
2.43796	0.00141772
2.44586	0.00142008
2.45375	0.00142082
2.46165	0.00142157
2.46954	0.00143941
2.47744	0.00144022
2.48533	0.00144103
2.49323	0.00144206
2.50112	0.00144232
2.50902	0.00143993
2.51691	0.00143755
2.52481	0.00143363
2.5327	0.00143534
2.5406	0.00143706
2.54849	0.00144374
2.55639	0.00144841
2.56428	0.00144932
2.57217	0.00145476
2.58007	0.00145935
2.58796	0.00146287
2.59586	0.00146378
2.60375	0.0014647
2.61165	0.00146571
2.61954	0.00146673
2.62744	0.00146787
2.63533	0.00146735
2.64323	0.00146683
2.65112	0.00146258
2.65902	0.00145834
2.66691	0.00145558
2.67481	0.00145655
2.6827	0.00146193
2.6906	0.00146163
2.69849	0.00146132
2.70639	0.00146954
2.71428	0.00147595
2.72218	0.00147766
2.73007	0.00147834
2.73797	0.00147901
2.74586	0.0014789
2.75376	0.00147853
2.76165	0.00147816
2.76954	0.00147526
2.77744	0.00147237
2.78533	0.00147547
2.79323	0.00147655
2.80112	0.00147763
2.80902	0.00148305
2.81691	0.00148427
2.82481	0.00149135
2.8327	0.0014978
2.8406	0.0014999
2.84849	0.00150656
2.85639	0.0015107
2.86428	0.00151489
2.87218	0.00151445
2.88007	0.00151401
2.88797	0.00151155
2.89586	0.00150679
2.90376	0.00150745
2.91165	0.00150758
2.91955	0.00150771
2.92744	0.00150763
2.93534	0.00151306
2.94323	0.00151283
2.95113	0.00151214
2.95902	0.00151146
2.96691	0.00150976
2.97481	0.00151785
2.9827	0.00152188
2.9906	0.00152481
2.99849	0.00152774
3.00639	0.00153187
3.01428	0.00153211
3.02218	0.00153234
3.03007	0.00153717
3.03797	0.00153855
3.04586	0.00153617
3.05376	0.00153379
3.06165	0.00153157
3.06955	0.00153363
3.07744	0.00153345
3.08534	0.00153625
3.09323	0.00154291
3.10113	0.00154411
3.10902	0.00154605
3.11692	0.00154799
3.12481	0.00154784
3.13271	0.001547
3.1406	0.00154615
3.1485	0.0015464
3.15639	0.00154664
3.16428	0.00154606
3.17218	0.00154547
3.18007	0.00154321
3.18797	0.00154776
3.19586	0.0015523
3.20376	0.00155565
3.21165	0.0015593
3.21955	0.00156295
3.22744	0.00157236
3.23534	0.00157252
3.24323	0.00157268
3.25113	0.00157563
3.25902	0.00157857
3.26692	0.00157805
3.27481	0.00157753
3.28271	0.0015741
3.2906	0.00157465
3.2985	0.00157396
3.30639	0.00157327
3.31429	0.00157323
3.32218	0.00157131
3.33008	0.0015694
3.33797	0.00156554
3.34587	0.00156532
3.35376	0.00156456
3.36165	0.00156381
3.36955	0.00157283
3.37744	0.0015781
3.38534	0.00158349
3.39323	0.00159036
3.40113	0.0015959
3.40902	0.00159769
3.41692	0.00159948
3.42481	0.00160023
3.43271	0.00159975
3.4406	0.00159927
3.4485	0.00160062
3.45639	0.0016021
3.46429	0.00160239
3.47218	0.0016003
3.48008	0.00159821
3.48797	0.00159657
3.49587	0.00159126
3.50376	0.00159919
3.51166	0.00160125
3.51955	0.00160204
3.52745	0.00160283
3.53534	0.00160408
3.54324	0.00160338
3.55113	0.00160268
3.55902	0.00160123
3.56692	0.00160337
3.57481	0.00160551
3.58271	0.00161295
3.5906	0.00161278
3.5985	0.00161216
3.60639	0.00161154
3.61429	0.00161612
3.62218	0.00161492
3.63008	0.00161372
3.63797	0.00161027
3.64587	0.00161116
3.65376	0.00162518
3.66166	0.00162714
3.66955	0.00162772
3.67745	0.0016283
3.68534	0.00162841
3.69324	0.00162754
3.70113	0.00162666
3.70903	0.00162431
3.71692	0.001629
3.72482	0.00163884
3.73271	0.0016387
3.74061	0.00163856
3.7485	0.00163841
3.75639	0.00163704
3.76429	0.00163566
3.77218	0.00163804
3.78008	0.00163867
3.78797	0.0016378
3.79587	0.00163692
3.80376	0.00163608
3.81166	0.00164013
3.81955	0.00164013
3.82745	0.00164173
3.83534	0.00164332
3.84324	0.0016502
3.85113	0.00165145
3.85903	0.00165271
3.86692	0.00165691
3.87482	0.00165882
3.88271	0.00165707
3.89061	0.00165531
3.8985	0.00164844
3.9064	0.0016468
3.91429	0.00164516
3.92219	0.001641
3.93008	0.00164354
3.93797	0.00164609
3.94587	0.00164777
3.95376	0.00164826
3.96166	0.0016476
3.96955	0.00164694
3.97745	0.00163957
3.98534	0.00163888
3.99324	0.00163819
4.00113	0.00162791
4.00903	0.00162734
4.01692	0.0016243
4.02482	0.00162587
4.03271	0.00162612
4.04061	0.00162637
4.0485	0.00163787
4.0564	0.00163805
4.06429	0.001638
4.07219	0.00164133
4.08008	0.00164257
4.08798	0.00164267
4.09587	0.00164212
4.10377	0.00164158
4.11166	0.00164071
4.11956	0.00162906
4.12745	0.00162779
4.13534	0.00163156
4.14324	0.00163581
4.15113	0.00163778
4.15903	0.0016385
4.16692	0.00163831
4.17482	0.0016376
4.18271	0.0016369
4.19061	0.00163944
4.1985	0.00163995
4.2064	0.00163944
4.21429	0.00163894
4.22219	0.00163467
4.23008	0.00163508
4.23798	0.00163548
4.24587	0.00163523
4.25377	0.00163435
4.26166	0.00163347
4.26956	0.00163568
4.27745	0.0016358
4.28535	0.00163578
4.29324	0.00163576
4.30114	0.00164231
4.30903	0.00164326
4.31693	0.00164239
4.32482	0.00164153
4.33271	0.00163839
4.34061	0.00163525
4.3485	0.00163091
4.3564	0.00162465
4.36429	0.00162835
4.37219	0.00162962
4.38008	0.0016309
4.38798	0.00163057
4.39587	0.00162919
4.40377	0.00162781
4.41166	0.00163323
4.41956	0.00163862
4.42745	0.00164076
4.43535	0.0016429
4.44324	0.00164436
4.45114	0.00164845
4.45903	0.00164681
4.46693	0.00164517
4.47482	0.00163892
4.48272	0.00163012
4.49061	0.00163683
4.49851	0.00163706
4.5064	0.00163729
4.5143	0.00163748
4.52219	0.00163739
4.53008	0.00163269
4.53798	0.00162799
4.54587	0.00162557
4.55377	0.00162644
4.56166	0.00162701
4.56956	0.00162712
4.57745	0.00162722
4.58535	0.00163492
4.59324	0.00164638
4.60114	0.00165893
4.60903	0.00165865
4.61693	0.00165838
4.62482	0.00166078
4.63272	0.00166474
4.64061	0.00166479
4.64851	0.00166899
4.6564	0.0016732
4.6643	0.00167394
4.67219	0.0016729
4.68009	0.00167185
4.68798	0.00168011
4.69588	0.00168344
4.70377	0.00169223
4.71167	0.00169515
4.71956	0.00169587
4.72745	0.00169597
4.73535	0.00169607
4.74324	0.00169818
4.75114	0.00169676
4.75903	0.00169534
4.76693	0.00169582
4.77482	0.0016963
4.78272	0.00169617
4.79061	0.00169761
4.79851	0.00169905
4.8064	0.00170431
4.8143	0.00170401
4.82219	0.00170372
4.83009	0.0017078
4.83798	0.00171283
4.84588	0.00172637
4.85377	0.00172584
4.86167	0.0017253
4.86956	0.00172372
4.87746	0.00172328
4.88535	0.00173524
4.89325	0.00173757
4.90114	0.00174055
4.90904	0.00174335
4.91693	0.0017435
4.92482	0.00174749
4.93272	0.00175147
4.94061	0.001752
4.94851	0.00176824
4.9564	0.00177629
4.9643	0.00177859
4.97219	0.00178397
4.98009	0.00180043
4.98798	0.00180216
4.99588	0.00180389
5.00377	0.00180763
5.01167	0.00181137
5.01956	0.00181176
5.02746	0.00181177
5.03535	0.00181179
5.04325	0.00181188
5.05114	0.00181732
5.05904	0.00181725
5.06693	0.00181698
5.07483	0.00181524
5.08272	0.0018135
5.09062	0.00181623
5.09851	0.00182305
5.10641	0.00182395
5.1143	0.00182484
5.12219	0.00182858
5.13009	0.001832
5.13798	0.00183542
5.14588	0.00184234
5.15377	0.00184467
5.16167	0.00185252
5.16956	0.0018545
5.17746	0.00185649
5.18535	0.00186249
5.19325	0.00186523
5.20114	0.00186632
5.20904	0.00186658
5.21693	0.00186684
5.22483	0.00186725
5.23272	0.00186766
5.24062	0.00187493
5.24851	0.00187476
5.25641	0.0018746
5.2643	0.00187435
5.2722	0.00187294
5.28009	0.00187152
5.28799	0.00187753
5.29588	0.00188222
5.30378	0.00188627
5.31167	0.00188621
5.31956	0.00189178
5.32746	0.00189337
5.33535	0.00189496
5.34325	0.00190549
5.35114	0.00190633
5.35904	0.00190656
5.36693	0.00190679
5.37483	0.00190883
5.38272	0.00191126
5.39062	0.00191415
5.39851	0.00191922
5.40641	0.00192315
5.4143	0.00192707
5.4222	0.00192504
5.43009	0.001923
5.43799	0.00191913
5.44588	0.00192577
5.45378	0.00192572
5.46167	0.001928
5.46957	0.00192779
5.47746	0.00192755
5.48536	0.00192726
5.49325	0.00192679
5.50115	0.00192633
5.50904	0.00192895
5.51693	0.00193156
5.52483	0.00193288
5.53272	0.00193419
5.54062	0.00193544
5.54851	0.00193559
5.55641	0.00193574
5.5643	0.00193957
5.5722	0.00194997
5.58009	0.00195918
5.58799	0.00196194
5.59588	0.00196469
5.60378	0.00196942
5.61167	0.00197021
5.61957	0.00197099
5.62746	0.00197935
5.63536	0.00197947
5.64325	0.00197906
5.65115	0.00197866
5.65904	0.00197033
5.66694	0.0019758
5.67483	0.00198074
5.68273	0.00198254
5.69062	0.00198582
5.69852	0.00199302
5.70641	0.0020054
5.7143	0.00200669
5.7222	0.00200806
5.73009	0.00201049
5.73799	0.00201459
5.74588	0.00202348
5.75378	0.00202765
5.76167	0.00203182
5.76957	0.0020379
5.77746	0.00203998
5.78536	0.00205417
5.79325	0.00205341
5.80115	0.00205264
5.80904	0.00205117
5.81694	0.0020468
5.82483	0.00204765
5.83273	0.00204851
5.84062	0.00204876
5.84852	0.00204807
5.85641	0.00204737
5.86431	0.00205128
5.8722	0.00206089
5.8801	0.00205966
5.88799	0.00205842
5.89589	0.00205601
5.90378	0.00206101
5.91167	0.00206329
5.91957	0.00206557
5.92746	0.00206813
5.93536	0.00206784
5.94325	0.00206613
5.95115	0.00206441
5.95904	0.0020594
5.96694	0.00206237
5.97483	0.00206534
5.98273	0.00207466
5.99062	0.00208729
5.99852	0.00209291
6.00641	0.00209855
6.01431	0.00209971
6.0222	0.00210253
6.0301	0.00210285
6.03799	0.00210317
6.04589	0.00210737
6.05378	0.00211157
6.06168	0.00211277
6.06957	0.00211197
6.07747	0.00211116
6.08536	0.00211617
6.09326	0.00212142
6.10115	0.00212439
6.10904	0.00213283
6.11694	0.00213817
6.12483	0.00215002
6.13273	0.00215029
6.14062	0.00215661
6.14852	0.00216928
6.15641	0.00217195
6.16431	0.00218296
6.1722	0.00218836
6.1801	0.00220651
6.18799	0.00222024
6.19589	0.00222315
6.20378	0.00223947
6.21168	0.00224448
6.21957	0.00225685
6.22747	0.00228456
6.23536	0.00229715
6.24326	0.00231256
6.25115	0.00233007
6.25905	0.00234824
6.26694	0.00236788
6.27484	0.00238345
6.28273	0.00240224
6.29062	0.00242349
6.29852	0.0024509
6.30641	0.00247522
6.31431	0.00249168
6.3222	0.00251855
6.3301	0.00253821
6.33799	0.00256257
6.34589	0.00259566
6.35378	0.00261012
6.36168	0.00263399
6.36957	0.00266863
6.37747	0.00270587
6.38536	0.00275105
6.39326	0.00278822
6.40115	0.00282816
6.40905	0.00287358
6.41694	0.00291388
6.42484	0.00296209
6.43273	0.0030134
6.44063	0.00306296
6.44852	0.00309962
6.45642	0.00313866
6.46431	0.00318738
6.47221	0.00322007
6.4801	0.00327204
6.48799	0.00332874
6.49589	0.0033729
6.50378	0.00343201
6.51168	0.00347482
6.51957	0.00352595
6.52747	0.00358456
6.53536	0.00362242
6.54326	0.00367551
6.55115	0.00372897
6.55905	0.00377619
6.56694	0.00382944
6.57484	0.00389926
6.58273	0.00397581
6.59063	0.00403163
6.59852	0.00409429
6.60642	0.00416646
6.61431	0.00423703
6.62221	0.00430975
6.6301	0.00437721
6.638	0.004453
6.64589	0.00453347
6.65379	0.00460773
6.66168	0.00468717
6.66958	0.00477031
6.67747	0.00485332
6.68536	0.00493979
6.69326	0.0050286
6.70115	0.00511909
6.70905	0.00520423
6.71694	0.00529709
6.72484	0.00539193
6.73273	0.00548004
6.74063	0.00558405
6.74852	0.00568006
6.75642	0.00577287
6.76431	0.00587486
6.77221	0.00596552
6.7801	0.00605854
6.788	0.00615276
6.79589	0.00624291
6.80379	0.00633867
6.81168	0.00642814
6.81958	0.0065034
6.82747	0.00658069
6.83537	0.00666042
6.84326	0.00674278
6.85116	0.00681088
6.85905	0.00687853
6.86695	0.0069532
6.87484	0.00701924
6.88273	0.00707898
6.89063	0.00712419
6.89852	0.0071655
6.90642	0.00720905
6.91431	0.00724527
6.92221	0.00727328
6.9301	0.00729094
6.938	0.00729464
6.94589	0.00729381
6.95379	0.00729298
6.96168	0.00728631
6.96958	0.00727963
6.97747	0.00726097
6.98537	0.00723511
6.99326	0.00719787
7.00116	0.00716361
7.00905	0.00711707
7.01695	0.00706667
7.02484	0.00701836
7.03274	0.00696209
7.04063	0.00690173
7.04853	0.00683372
7.05642	0.00676316
7.06432	0.00669883
7.07221	0.00663227
7.0801	0.00657169
7.088	0.00649898
7.09589	0.00642719
7.10379	0.00636626
7.11168	0.00628983
7.11958	0.00621827
7.12747	0.00614098
7.13537	0.0060593
7.14326	0.00598699
7.15116	0.00590529
7.15905	0.00583521
7.16695	0.00576164
7.17484	0.00568712
7.18274	0.00562764
7.19063	0.00555929
7.19853	0.00549743
7.20642	0.0054379
7.21432	0.00537842
7.22221	0.00532792
7.23011	0.00526361
7.238	0.00520744
7.2459	0.00516382
7.25379	0.00510806
7.26169	0.00506263
7.26958	0.005007
7.27747	0.00495301
7.28537	0.00490004
7.29326	0.0048405
7.30116	0.00480153
7.30905	0.00474835
7.31695	0.00469864
7.32484	0.0046621
7.33274	0.00461614
7.34063	0.00457899
7.34853	0.00453707
7.35642	0.00449907
7.36432	0.00447664
7.37221	0.00443179
7.38011	0.00439543
7.388	0.00437662
7.3959	0.0043494
7.40379	0.00431854
7.41169	0.00428538
7.41958	0.004256
7.42748	0.004225
7.43537	0.00419282
7.44327	0.00416108
7.45116	0.00412118
7.45906	0.00409717
7.46695	0.00407342
7.47484	0.00404785
7.48274	0.00402458
7.49063	0.00399132
7.49853	0.00397759
7.50642	0.00396473
7.51432	0.00394712
7.52221	0.00393517
7.53011	0.0039226
7.538	0.00390806
7.5459	0.0038878
7.55379	0.00386651
7.56169	0.00385538
7.56958	0.00384069
7.57748	0.00382587
7.58537	0.00381217
7.59327	0.00378605
7.60116	0.00376823
7.60906	0.00375192
7.61695	0.00374005
7.62485	0.00372388
7.63274	0.00370263
7.64064	0.00369654
7.64853	0.00369044
7.65643	0.00368159
7.66432	0.00367928
7.67221	0.00367697
7.68011	0.00367058
7.688	0.00366128
7.6959	0.00365379
7.70379	0.00363813
7.71169	0.00361821
7.71958	0.00360873
7.72748	0.00359677
7.73537	0.00359034
7.74327	0.0035881
7.75116	0.00357966
7.75906	0.0035772
7.76695	0.00356802
7.77485	0.00356175
7.78274	0.00355886
7.79064	0.00353955
7.79853	0.0035373
7.80643	0.00353498
7.81432	0.00353267
7.82222	0.00352815
7.83011	0.00352362
7.83801	0.00352048
7.8459	0.00351755
7.8538	0.0035108
7.86169	0.00351215
7.86958	0.00351202
7.87748	0.00350848
7.88537	0.00350494
7.89327	0.00349913
7.90116	0.00349521
7.90906	0.00349129
7.91695	0.00348249
7.92485	0.0034851
7.93274	0.00348625
7.94064	0.00348716
7.94853	0.003487
7.95643	0.00348609
7.96432	0.00348519
7.97222	0.00348353
7.98011	0.00347057
7.98801	0.00347087
7.9959	0.0034712
8.0038	0.00346993
8.01169	0.00346866
8.01959	0.00347494
8.02748	0.00348316
8.03538	0.00348693
8.04327	0.0034872
8.05117	0.00348748
8.05906	0.00348713
8.06695	0.00348677
8.07485	0.00348398
8.08274	0.00348798
8.09064	0.0034938
8.09853	0.00349358
8.10643	0.00349316
8.11432	0.00349273
8.12222	0.00349096
8.13011	0.00348908
8.13801	0.00349008
8.1459	0.00349543
8.1538	0.00350179
8.16169	0.00350174
8.16959	0.00350168
8.17748	0.00350697
8.18538	0.00352024
8.19327	0.00352363
8.20117	0.00352864
8.20906	0.00353482
8.21696	0.00354275
8.22485	0.00354602
8.23275	0.00355325
8.24064	0.00355422
8.24854	0.00355454
8.25643	0.00355451
8.26432	0.00355449
8.27222	0.00355673
8.28011	0.00356305
8.28801	0.00356451
8.2959	0.00356726
8.3038	0.00357087
8.31169	0.0035738
8.31959	0.00358216
8.32748	0.00358378
8.33538	0.0035843
8.34327	0.00358358
8.35117	0.00358285
8.35906	0.00358849
8.36696	0.00358933
8.37485	0.00358969
8.38275	0.00359357
8.39064	0.00360064
8.39854	0.00361753
8.40643	0.00362067
8.41433	0.00362379
8.42222	0.00362368
8.43012	0.00362221
8.43801	0.00362073
8.4459	0.00361801
8.4538	0.00361055
8.46169	0.00361942
8.46959	0.00362372
8.47748	0.00363416
8.48538	0.00363831
8.49327	0.00364247
8.50117	0.00364598
8.50906	0.00364702
8.51696	0.00364806
8.52485	0.00364813
8.53275	0.0036545
8.54064	0.0036563
8.54854	0.0036581
8.55643	0.00366709
8.56433	0.00366681
8.57222	0.00366654
8.58012	0.00367051
8.58801	0.00367448
8.59591	0.00367902
8.6038	0.00368052
8.6117	0.00368014
8.61959	0.00367975
8.62749	0.00367289
8.63538	0.00367526
8.64327	0.00367538
8.65117	0.0036755
8.65906	0.00367952
8.66696	0.00368862
8.67485	0.00369107
8.68275	0.00369175
8.69064	0.00369079
8.69854	0.00368983
8.70643	0.00368726
8.71433	0.00368763
8.72222	0.00369201
8.73012	0.00369639
8.73801	0.00370436
8.74591	0.00370732
8.7538	0.00370847
8.7617	0.00370962
8.76959	0.0037117
8.77749	0.00371739
8.78538	0.00372471
8.79328	0.00373111
8.80117	0.00373038
8.80907	0.00372966
8.81696	0.00372805
8.82486	0.00373114
8.83275	0.00373063
8.84064	0.00373012
8.84854	0.0037222
8.85643	0.00372377
8.86433	0.00372504
8.87222	0.00372534
8.88012	0.00372997
8.88801	0.0037303
8.89591	0.00373063
8.9038	0.00373851
8.9117	0.00373725
8.91959	0.00373599
8.92749	0.00373164
8.93538	0.00373669
8.94328	0.00374126
8.95117	0.00374583
8.95907	0.00374788
8.96696	0.00374742
8.97486	0.00374695
8.98275	0.00373893
8.99065	0.00373853
8.99854	0.00373812
9.00644	0.00373698
9.01433	0.00374159
9.02223	0.00374189
9.03012	0.00374219
9.03801	0.00374232
9.04591	0.00374223
9.0538	0.00374215
9.0617	0.00374621
9.06959	0.00374454
9.07749	0.00374287
9.08538	0.00373957
9.09328	0.00373942
9.10117	0.00373902
9.10907	0.00373861
9.11696	0.00374138
9.12486	0.00374218
9.13275	0.00374201
9.14065	0.00374169
9.14854	0.00374136
9.15644	0.00374893
9.16433	0.00375152
9.17223	0.00375242
9.18012	0.00374841
9.18802	0.00374441
9.19591	0.00374368
9.20381	0.00374295
9.2117	0.00373456
9.2196	0.00373674
9.22749	0.00373596
9.23538	0.00373519
9.24328	0.00373146
9.25117	0.00372098
9.25907	0.0037164
9.26696	0.00371182
9.27486	0.00370982
9.28275	0.00371727
9.29065	0.00371831
9.29854	0.00371836
9.30644	0.00371842
9.31433	0.00372097
9.32223	0.00372639
9.33012	0.0037263
9.33802	0.00372597
9.34591	0.00372564
9.35381	0.00373182
9.3617	0.00374071
9.3696	0.00374228
9.37749	0.00375099
9.38539	0.00375156
9.39328	0.00376042
9.40118	0.00376489
9.40907	0.00376936
9.41697	0.00376932
9.42486	0.00376929
9.43275	0.00377182
9.44065	0.00377285
9.44854	0.00377388
9.45644	0.0037805
9.46433	0.00378292
9.47223	0.00378342
9.48012	0.00379454
9.48802	0.00379476
9.49591	0.00379499
9.50381	0.00379703
9.5117	0.00381095
9.5196	0.00381118
9.52749	0.00381029
9.53539	0.00380941
9.54328	0.00381077
9.55118	0.00381897
9.55907	0.00381843
9.56697	0.00381789
9.57486	0.00381634
9.58276	0.0038126
9.59065	0.00381549
9.59855	0.00381752
9.60644	0.00381767
9.61434	0.00381782
9.62223	0.00382916
9.63012	0.00383107
9.63802	0.00383619
9.64591	0.00384706
9.65381	0.00385787
9.6617	0.00386464
9.6696	0.00386605
9.67749	0.00387734
9.68539	0.00388097
9.69328	0.00388754
9.70118	0.00391086
9.70907	0.00391982
9.71697	0.00392172
9.72486	0.00392379
9.73276	0.0039242
9.74065	0.00392358
9.74855	0.00392296
9.75644	0.00392238
9.76434	0.0039191
9.77223	0.00392931
9.78013	0.00393948
9.78802	0.00394221
9.79592	0.00395263
9.80381	0.00395878
9.81171	0.00396233
9.8196	0.00397192
9.82749	0.00397187
9.83539	0.00397752
9.84328	0.00398084
9.85118	0.0039845
9.85907	0.00400304
9.86697	0.00401321
9.87486	0.00402615
9.88276	0.00403498
9.89065	0.00403501
9.89855	0.00403578
9.90644	0.0040398
9.91434	0.0040586
9.92223	0.00406987
9.93013	0.00407711
9.93802	0.0040979
9.94592	0.00410951
9.95381	0.00412064
9.96171	0.00413886
9.9696	0.00415471
9.9775	0.00417258
9.98539	0.00417808
9.99329	0.00417892
10.0012	0.00418846
10.0091	0.00419287
10.017	0.00420616
10.0249	0.00421614
10.0328	0.0042266
10.0407	0.00423598
10.0485	0.00423709
10.0564	0.00425178
10.0643	0.00426092
10.0722	0.00426479
10.0801	0.004269
10.088	0.00427834
10.0959	0.00429738
10.1038	0.0043109
10.1117	0.00432669
10.1196	0.00434412
10.1275	0.00435961
10.1354	0.00438479
10.1433	0.00439772
10.1512	0.00440348
10.1591	0.004426
10.167	0.00444681
10.1749	0.00446166
10.1828	0.00447299
10.1907	0.00448256
10.1986	0.00450375
10.2064	0.00451943
10.2143	0.00453092
10.2222	0.0045396
10.2301	0.00454766
10.238	0.00455959
10.2459	0.00457381
10.2538	0.00459744
10.2617	0.00461013
10.2696	0.00462321
10.2775	0.00464847
10.2854	0.00467765
10.2933	0.00470543
10.3012	0.00471959
10.3091	0.00473587
10.317	0.00476202
10.3249	0.00477693
10.3328	0.00479028
10.3407	0.00480465
10.3486	0.00481701
10.3564	0.00483642
10.3643	0.00484988
10.3722	0.00486797
10.3801	0.0048893
10.388	0.00489755
10.3959	0.00491195
10.4038	0.00493056
10.4117	0.00495206
10.4196	0.00497146
10.4275	0.00498169
10.4354	0.00500659
10.4433	0.00503576
10.4512	0.00506181
10.4591	0.00508716
10.467	0.00511009
10.4749	0.00513759
10.4828	0.0051572
10.4907	0.00517874
10.4986	0.00520194
10.5064	0.00521276
10.5143	0.00523047
10.5222	0.00524971
10.5301	0.00527403
10.538	0.00530083
10.5459	0.00532531
10.5538	0.0053642
10.5617	0.00539056
10.5696	0.00540939
10.5775	0.00544628
10.5854	0.00547481
10.5933	0.00550724
10.6012	0.00554156
10.6091	0.00556055
10.617	0.00559296
10.6249	0.00562645
10.6328	0.00565253
10.6407	0.00568506
10.6486	0.00571553
10.6564	0.00573891
10.6643	0.00575893
10.6722	0.0057932
10.6801	0.00582409
10.688	0.00585501
10.6959	0.00589336
10.7038	0.00592729
10.7117	0.00597045
10.7196	0.00600507
10.7275	0.00604553
10.7354	0.00609946
10.7433	0.00614134
10.7512	0.00617912
10.7591	0.00621456
10.767	0.00624079
10.7749	0.00628351
10.7828	0.00632436
10.7907	0.00636258
10.7986	0.00640901
10.8064	0.00645169
10.8143	0.00649588
10.8222	0.00653936
10.8301	0.00658785
10.838	0.00663873
10.8459	0.00668117
10.8538	0.00672429
10.8617	0.00677144
10.8696	0.00681943
10.8775	0.00687024
10.8854	0.00692202
10.8933	0.00697702
10.9012	0.00702663
10.9091	0.00707891
10.917	0.00713294
10.9249	0.00718301
10.9328	0.00724423
10.9407	0.00729932
10.9486	0.00734469
10.9565	0.00740514
10.9643	0.00746826
10.9722	0.00753274
10.9801	0.00759167
10.988	0.00763577
10.9959	0.00769279
11.0038	0.00775649
11.0117	0.00782667
11.0196	0.00789349
11.0275	0.00795559
11.0354	0.00802952
11.0433	0.00810146
11.0512	0.00817693
11.0591	0.00825094
11.067	0.00831165
11.0749	0.00838499
11.0828	0.00845593
11.0907	0.00852431
11.0986	0.00860981
11.1065	0.00869123
11.1143	0.00877778
11.1222	0.00885583
11.1301	0.00893763
11.138	0.00903284
11.1459	0.00911772
11.1538	0.00921354
11.1617	0.00929995
11.1696	0.00938182
11.1775	0.00948253
11.1854	0.00957894
11.1933	0.00967477
11.2012	0.00976591
11.2091	0.00987374
11.217	0.0099889
11.2249	0.010092
11.2328	0.0102002
11.2407	0.0103063
11.2486	0.0104208
11.2565	0.0105486
11.2643	0.0106699
11.2722	0.0107962
11.2801	0.0109209
11.288	0.0110454
11.2959	0.0111793
11.3038	0.0113016
11.3117	0.0114338
11.3196	0.0115725
11.3275	0.0117053
11.3354	0.0118485
11.3433	0.0119905
11.3512	0.0121342
11.3591	0.0122837
11.367	0.0124277
11.3749	0.0125868
11.3828	0.0127477
11.3907	0.0129149
11.3986	0.0130905
11.4065	0.0132657
11.4143	0.0134458
11.4222	0.0136176
11.4301	0.0138093
11.438	0.014007
11.4459	0.0142032
11.4538	0.0144106
11.4617	0.0146178
11.4696	0.014836
11.4775	0.0150644
11.4854	0.0152863
11.4933	0.0155241
11.5012	0.0157694
11.5091	0.0160086
11.517	0.0162586
11.5249	0.016521
11.5328	0.0168031
11.5407	0.0170863
11.5486	0.017371
11.5565	0.0176618
11.5644	0.0179494
11.5722	0.0182618
11.5801	0.0185886
11.588	0.0189139
11.5959	0.0192508
11.6038	0.0195917
11.6117	0.0199537
11.6196	0.0203308
11.6275	0.0207163
11.6354	0.0211172
11.6433	0.0215214
11.6512	0.0219345
11.6591	0.0223568
11.667	0.0228406
11.6749	0.0234021
11.6828	0.0239367
11.6907	0.0244335
11.6986	0.0249459
11.7065	0.0254712
11.7144	0.0260197
11.7222	0.0265719
11.7301	0.0271475
11.738	0.0277505
11.7459	0.0283591
11.7538	0.0290009
11.7617	0.0296625
11.7696	0.0303468
11.7775	0.0310595
11.7854	0.0317899
11.7933	0.0325666
11.8012	0.0333619
11.8091	0.0341684
11.817	0.0350226
11.8249	0.035911
11.8328	0.036833
11.8407	0.037797
11.8486	0.0387958
11.8565	0.0398431
11.8644	0.0409289
11.8722	0.0420794
11.8801	0.0432861
11.888	0.0445354
11.8959	0.0458616
11.9038	0.0472551
11.9117	0.0487394
11.9196	0.0503655
11.9275	0.0521516
11.9354	0.0540045
11.9433	0.055867
11.9512	0.057845
11.9591	0.0599642
11.967	0.0621995
11.9749	0.0645869
11.9828	0.0671135
11.9907	0.0698185
11.9986	0.0726994
12.0065	0.0757264
12.0144	0.0789616
12.0222	0.0823857
12.0301	0.0860079
12.038	0.0898617
12.0459	0.0939109
12.0538	0.0981985
12.0617	0.102705
12.0696	0.107431
12.0775	0.112425
12.0854	0.117641
12.0933	0.123116
12.1012	0.128833
12.1091	0.134788
12.117	0.141035
12.1249	0.147494
12.1328	0.154233
12.1407	0.16123
12.1486	0.168474
12.1565	0.176022
12.1644	0.183749
12.1722	0.191733
12.1801	0.199974
12.188	0.20838
12.1959	0.217076
12.2038	0.225939
12.2117	0.235042
12.2196	0.244476
12.2275	0.254046
12.2354	0.263791
12.2433	0.273649
12.2512	0.283651
12.2591	0.293879
12.267	0.30419
12.2749	0.314687
12.2828	0.325274
12.2907	0.335921
12.2986	0.346747
12.3065	0.357624
12.3144	0.3686
12.3223	0.379625
12.3301	0.390655
12.338	0.401797
12.3459	0.412903
12.3538	0.424059
12.3617	0.435253
12.3696	0.446396
12.3775	0.457529
12.3854	0.468566
12.3933	0.479571
12.4012	0.490548
12.4091	0.501412
12.417	0.512218
12.4249	0.522889
12.4328	0.533446
12.4407	0.543869
12.4486	0.554143
12.4565	0.564332
12.4644	0.574331
12.4723	0.584162
12.4801	0.593822
12.488	0.603274
12.4959	0.612624
12.5038	0.621752
12.5117	0.630689
12.5196	0.639432
12.5275	0.647908
12.5354	0.656212
12.5433	0.664276
12.5512	0.672195
12.5591	0.679903
12.567	0.687225
12.5749	0.694371
12.5828	0.701305
12.5907	0.708067
12.5986	0.714567
12.6065	0.720667
12.6144	0.726538
12.6223	0.732155
12.6301	0.737486
12.638	0.74257
12.6459	0.747363
12.6538	0.751912
12.6617	0.756201
12.6696	0.760197
12.6775	0.763943
12.6854	0.767401
12.6933	0.770586
12.7012	0.773526
12.7091	0.776178
12.717	0.778582
12.7249	0.780725
12.7328	0.782602
12.7407	0.784231
12.7486	0.785599
12.7565	0.786719
12.7644	0.787604
12.7723	0.788248
12.7801	0.788653
12.788	0.788611
12.7959	0.788569
12.8038	0.788444
12.8117	0.787927
12.8196	0.787189
12.8275	0.786239
12.8354	0.785065
12.8433	0.783695
12.8512	0.782125
12.8591	0.780358
12.867	0.778413
12.8749	0.776267
12.8828	0.773951
12.8907	0.771452
12.8986	0.768768
12.9065	0.76593
12.9144	0.762911
12.9223	0.75975
12.9302	0.756443
12.938	0.752968
12.9459	0.74938
12.9538	0.745641
12.9617	0.741769
12.9696	0.737777
12.9775	0.733647
12.9854	0.729421
12.9933	0.725053
13.0012	0.72059
13.0091	0.716037
13.017	0.711337
13.0249	0.7065
13.0328	0.701578
13.0407	0.696637
13.0486	0.691651
13.0565	0.686566
13.0644	0.681455
13.0723	0.676242
13.0802	0.670883
13.088	0.665527
13.0959	0.660134
13.1038	0.654723
13.1117	0.649272
13.1196	0.643758
13.1275	0.638248
13.1354	0.632651
13.1433	0.627038
13.1512	0.621399
13.1591	0.615719
13.167	0.610069
13.1749	0.60436
13.1828	0.598655
13.1907	0.592966
13.1986	0.587224
13.2065	0.581501
13.2144	0.575754
13.2223	0.570005
13.2302	0.564237
13.238	0.558455
13.2459	0.552722
13.2538	0.546978
13.2617	0.541245
13.2696	0.535534
13.2775	0.529809
13.2854	0.524112
13.2933	0.5184
13.3012	0.512719
13.3091	0.507078
13.317	0.501424
13.3249	0.495819
13.3328	0.490234
13.3407	0.484682
13.3486	0.479172
13.3565	0.473651
13.3644	0.468187
13.3723	0.462724
13.3802	0.457288
13.388	0.451922
13.3959	0.44656
13.4038	0.441231
13.4117	0.435916
13.4196	0.430651
13.4275	0.425483
13.4354	0.420322
13.4433	0.415227
13.4512	0.410155
13.4591	0.405089
13.467	0.400114
13.4749	0.395155
13.4828	0.390252
13.4907	0.385411
13.4986	0.380579
13.5065	0.375813
13.5144	0.371062
13.5223	0.36637
13.5302	0.361741
13.5381	0.357119
13.5459	0.352554
13.5538	0.348017
13.5617	0.343531
13.5696	0.339113
13.5775	0.334705
13.5854	0.330378
13.5933	0.32608
13.6012	0.321806
13.6091	0.3176
13.617	0.313426
13.6249	0.30932
13.6328	0.305254
13.6407	0.301215
13.6486	0.297235
13.6565	0.293283
13.6644	0.289382
13.6723	0.285525
13.6802	0.281703
13.6881	0.277923
13.6959	0.274167
13.7038	0.270471
13.7117	0.266821
13.7196	0.263204
13.7275	0.259639
13.7354	0.256094
13.7433	0.252616
13.7512	0.249116
13.7591	0.245615
13.767	0.242219
13.7749	0.238866
13.7828	0.235588
13.7907	0.232359
13.7986	0.229156
13.8065	0.226015
13.8144	0.222892
13.8223	0.219807
13.8302	0.216766
13.8381	0.21375
13.8459	0.210794
13.8538	0.20787
13.8617	0.204983
13.8696	0.202144
13.8775	0.199318
13.8854	0.196549
13.8933	0.193805
13.9012	0.191103
13.9091	0.188452
13.917	0.185807
13.9249	0.183207
13.9328	0.180644
13.9407	0.178112
13.9486	0.175625
13.9565	0.173154
13.9644	0.170692
13.9723	0.168264
13.9802	0.165904
13.9881	0.163585
13.9959	0.161277
14.0038	0.159016
14.0117	0.156775
14.0196	0.154548
14.0275	0.152377
14.0354	0.150223
14.0433	0.148106
14.0512	0.146033
14.0591	0.143975
14.067	0.141963
14.0749	0.139965
14.0828	0.137991
14.0907	0.136045
14.0986	0.134119
14.1065	0.132239
14.1144	0.130369
14.1223	0.128524
14.1302	0.126717
14.1381	0.124924
14.1459	0.123168
14.1538	0.121423
14.1617	0.119697
14.1696	0.118019
14.1775	0.116351
14.1854	0.1147
14.1933	0.113069
14.2012	0.111468
14.2091	0.109895
14.217	0.108336
14.2249	0.106821
14.2328	0.105321
14.2407	0.103824
14.2486	0.102346
14.2565	0.1009
14.2644	0.099479
14.2723	0.0980619
14.2802	0.0966649
14.2881	0.0952895
14.296	0.0939156
14.3038	0.092581
14.3117	0.0912731
14.3196	0.0899708
14.3275	0.0886804
14.3354	0.087401
14.3433	0.086157
14.3512	0.084921
14.3591	0.0836884
14.367	0.0824926
14.3749	0.0813047
14.3828	0.0801286
14.3907	0.0789693
14.3986	0.0778189
14.4065	0.0766927
14.4144	0.0755757
14.4223	0.0744766
14.4302	0.0733961
14.4381	0.0723163
14.446	0.071258
14.4538	0.07021
14.4617	0.0691682
14.4696	0.0681406
14.4775	0.0671199
14.4854	0.0661243
14.4933	0.0651338
14.5012	0.0641589
14.5091	0.0632118
14.517	0.0622529
14.5249	0.061315
14.5328	0.0603887
14.5407	0.0594762
14.5486	0.058589
14.5565	0.0577022
14.5644	0.056821
14.5723	0.0559532
14.5802	0.0551018
14.5881	0.0542699
14.596	0.0534365
14.6038	0.0526106
14.6117	0.0517383
14.6196	0.0507916
14.6275	0.0499264
14.6354	0.0491398
14.6433	0.0483756
14.6512	0.0476253
14.6591	0.0468725
14.667	0.0461485
14.6749	0.0454245
14.6828	0.0447094
14.6907	0.0440102
14.6986	0.0433195
14.7065	0.0426393
14.7144	0.041961
14.7223	0.0413012
14.7302	0.0406565
14.7381	0.0400114
14.746	0.0393835
14.7538	0.0387569
14.7617	0.038138
14.7696	0.0375405
14.7775	0.0369404
14.7854	0.0363617
14.7933	0.0357951
14.8012	0.0352287
14.8091	0.034672
14.817	0.0341195
14.8249	0.0335801
14.8328	0.0330559
14.8407	0.0325372
14.8486	0.0320276
14.8565	0.0315209
14.8644	0.0310322
14.8723	0.030556
14.8802	0.0300736
14.8881	0.0296068
14.896	0.029146
14.9039	0.0286974
14.9117	0.0282542
14.9196	0.0278148
14.9275	0.0273976
14.9354	0.0269797
14.9433	0.0265668
14.9512	0.0261602
14.9591	0.0257634
14.967	0.0253844
14.9749	0.0249994
14.9828	0.0246287
14.9907	0.0242694
14.9986	0.0239092
15.0065	0.023563
15.0144	0.0231575
15.0223	0.0227404
15.0302	0.0223822
15.0381	0.0220442
15.046	0.021731
15.0539	0.0214244
15.0617	0.0211247
15.0696	0.0208363
15.0775	0.0205436
15.0854	0.020248
15.0933	0.0199601
15.1012	0.0196866
15.1091	0.0194213
15.117	0.0191543
15.1249	0.0188948
15.1328	0.0186392
15.1407	0.0183985
15.1486	0.0181697
15.1565	0.0179285
15.1644	0.0177086
15.1723	0.0174961
15.1802	0.0172715
15.1881	0.0170644
15.196	0.0168566
15.2039	0.0166571
15.2117	0.0164653
15.2196	0.0162637
15.2275	0.0160745
15.2354	0.0158872
15.2433	0.0157076
15.2512	0.0155338
15.2591	0.015353
15.267	0.0151806
15.2749	0.015013
15.2828	0.0148493
15.2907	0.0146846
15.2986	0.0145308
15.3065	0.0143914
15.3144	0.0142429
15.3223	0.0141034
15.3302	0.0139724
15.3381	0.0138353
15.346	0.0137082
15.3539	0.0135786
15.3617	0.0134605
15.3696	0.0133421
15.3775	0.0132133
15.3854	0.0131012
15.3933	0.0129807
15.4012	0.0128624
15.4091	0.012752
15.417	0.0126444
15.4249	0.0125476
15.4328	0.0124353
15.4407	0.0123341
15.4486	0.0122474
15.4565	0.0121374
15.4644	0.0120393
15.4723	0.011953
15.4802	0.0118634
15.4881	0.0117787
15.496	0.0116894
15.5039	0.0116139
15.5117	0.0115413
15.5196	0.011464
15.5275	0.0113903
15.5354	0.0113075
15.5433	0.0112335
15.5512	0.0111662
15.5591	0.0111026
15.567	0.0110447
15.5749	0.0109723
15.5828	0.0109023
[truncated: 5,245 more rows]

## Sheet: Fig. 5c
Surface plasmon resonance analysis for binding to the R809T CD163 ectodomain
Hp(1-1)Hb + calcium																		Hp(1-1)Hb - calcium				Hp(2-2)Hb																				HpSPHb
Time (s)	5 nM	5 nM fitted	2.5 nM	2.5 nM fitted	1.25 nM	1.25 nM fitted	0.625 nM	0.625 nM fitted	0.3125 nM	0.3125 nM fitted	0.15625 nM	0.15625 nM fitted	0.078125 nM	0.078125 nM fitted				Time (s)	10 nM			Time (s)	2.5 nM	2.5 nM fitted	1.25 nM	1.25 nM fitted	0.625 nM	0.625 nM fitted	0.3125 nM	0.3125 nM fitted	0.15625 nM	0.15625 nM fitted	0.078125 nM	0.078125 nM fitted	0.0390625 nM	0.0390625 nM fitted	0.0195312 nM	0.0195312 nM fitted				Time (s)	80 nM	80 nM fitted	40 nM	40 nM fitted	20 nM	20 nM fitted	10 nM
-59.96	0.0124339																	-59.48	-0.12822			-60.7599	0.0226529																			-60.66	0.0247123
-58.96	0.013911																	-58.48	-0.0748813			-59.7599	0.0392237																			-59.66	-0.0153484
-57.96	0.0290661																	-57.48	-0.0691862			-58.7599	0.0492582																			-58.66	0.0228193
-56.96	0.0378672																	-56.48	-0.0507534			-57.7599	0.0555558																			-57.66	-0.0370581
-55.96	0.025782																	-55.48	-0.0329497			-56.7599	0.0560931																			-56.66	-0.00699
-54.96	0.0143684																	-54.48	-0.0148218			-55.7599	0.0554031																			-55.66	0.000311375
-53.96	0.00892401																	-53.48	-0.0529623			-54.7599	0.0482318																			-54.66	0.00625491
-52.96	-0.00165																	-52.48	-0.0680745			-53.7599	0.0578936																			-53.66	0.0358634
-51.96	0.00577474																	-51.48	-0.0875142			-52.7599	0.0475296																			-52.66	0.0672843
-50.96	-0.000427																	-50.48	-0.058877			-51.7599	0.030953																			-51.66	0.000287056
-49.96	-0.0031																	-49.48	-0.0488181			-50.7599	0.0474875																			-50.66	-0.0488393
-48.96	0.0103462																	-48.48	-0.0319297			-49.7599	0.0452896																			-49.66	-0.00881
-47.96	0.0051825																	-47.48	-0.0393453			-48.7599	0.0370315																			-48.66	0.0179694
-46.96	-0.0101069																	-46.48	-0.0398762			-47.7599	0.0304885																			-47.66	0.0336978
-45.96	-0.016955																	-45.48	-0.0610554			-46.7599	0.0347118																			-46.66	0.0223081
-44.96	-0.0154779																	-44.48	-0.0463645			-45.7599	0.0200939																			-45.66	0.0110867
-43.96	-0.0140862																	-43.48	-0.0450461			-44.7599	0.0255684																			-44.66	-0.0217099
-42.96	-0.00696																	-42.48	-0.0456202			-43.7599	0.00849104																			-43.66	-0.0580585
-41.96	-0.000152																	-41.48	-0.0434653			-42.7599	0.0122688																			-42.66	-0.0961716
-40.96	0.0202886																	-40.48	-0.0481775			-41.7599	0.015699																			-41.66	-0.115667
-39.96	0.0154728																	-39.48	-0.0276936			-40.7599	0.015644																			-40.66	-0.124867
-38.96	0.00972337																	-38.48	-0.0411272			-39.7599	0.0143257																			-39.66	-0.12434
-37.96	0.000366569																	-37.48	-0.033748			-38.7599	0.00463903																			-38.66	-0.147217
-36.96	-0.0162106																	-36.48	-0.0254961			-37.7599	-0.0043																			-37.66	-0.140556
-35.96	-0.0302302																	-35.48	-0.0594802			-36.7599	-0.00677																			-36.66	-0.157107
-34.96	-0.0326533																	-34.48	-0.0755205			-35.7599	-0.0307608																			-35.66	-0.187092
-33.96	-0.0363705																	-33.48	-0.0506306			-34.7599	-0.0250114																			-34.66	-0.206829
-32.96	-0.0400386																	-32.48	-0.03705			-33.7599	-0.0349724																			-33.66	-0.227374
-31.96	-0.0316035																	-31.48	-0.0101334			-32.7599	-0.0331774																			-32.66	-0.257305
-30.96	-0.0225703																	-30.48	-0.0184401			-31.7599	-0.0112116																			-31.66	-0.269492
-29.96	-0.00256																	-29.48	-0.0155656			-30.7599	-0.0253594																			-30.66	-0.262714
-28.96	0.0194463																	-28.48	-0.0110672			-29.7599	-0.0192382																			-29.66	-0.260157
-27.96	0.0181887																	-27.48	-0.0338452			-28.7599	-0.0546136																			-28.66	-0.270306
-26.96	0.0160159																	-26.48	-0.050801			-27.7599	-0.055328																			-27.66	-0.276227
-25.96	0.00568259																	-25.48	-0.0525163			-26.7599	-0.0744194																			-26.66	-0.285236
-24.96	0.00634181																	-24.48	-0.0445451			-25.7599	-0.0755608																			-25.66	-0.278394
-23.96	-0.00293																	-23.48	-0.0581863			-24.7599	-0.0752255																			-24.66	-0.27604
-22.96	-0.015283																	-22.48	-0.0596567			-23.7599	-0.0927179																			-23.66	-0.259342
-21.96	-0.0287964																	-21.48	-0.0339791			-22.7599	-0.10448																			-22.66	-0.248699
-20.96	-0.0291011																	-20.48	-0.0184822			-21.7599	-0.125723																			-21.66	-0.256436
-19.96	0.00415689																	-19.48	-0.0103396			-20.7599	-0.159465																			-20.66	-0.166655
-18.96	0.035291																	-18.48	-0.0212109			-19.7599	-0.140463																			-19.66	-0.145082
-17.96	0.0412173																	-17.48	-0.0226939			-18.7599	-0.0748116																			-18.66	-0.0409901
-16.96	0.00981471																	-16.48	-0.0325511			-17.7599	-0.00906																			-17.66	0.0259761
-15.96	0.00414465																	-15.48	-0.0260327			-16.7599	0.0178																			-16.66	0.0240158
-14.96	-0.0213926																	-14.48	-0.0291451			-15.7599	0.0195639																			-15.66	0.024626
-13.96	-0.0245237																	-13.48	-0.0312692			-14.7599	0.0229691																			-14.66	0.0155548
-12.96	-0.0155451																	-12.48	-0.0242197			-13.7599	0.0198985																			-13.66	0.0222656
-11.96	0.00242337																	-11.48	-0.0227854			-12.7599	0.0158462																			-12.66	0.0418111
-10.96	-0.0051																	-10.48	-0.00806			-11.7599	0.00559195																			-11.66	0.0240669
-9.95996	-0.00165																	-9.47998	-1.18e-06			-10.7599	-0.0127186																			-10.66	0.00516868
-8.95996	0.00908237																	-8.47998	0.00464988			-9.75995	-0.00353																			-9.65997	-0.00633
-7.95996	0.00471217																	-7.47998	-0.0140085			-8.75995	0.00588516																			-8.65997	-0.00593
-6.95996	-0.00768																	-6.47998	-0.00797			-7.75995	-0.00532																			-7.65997	-0.0117257
-5.95996	-0.00792																	-5.47998	-0.014008			-6.75995	-0.00388																			-6.65997	-0.0168618
-4.95996	-0.00829																	-4.47998	-0.00667			-5.75995	-0.00615																			-5.65997	-0.0118299
-3.95996	0.0139712																	-3.47998	-0.0176239			-4.75995	-0.00389																			-4.65997	-0.00992
-2.95996	0.054939																	-2.47998	-0.0480955			-3.75995	-0.00195																			-3.65997	0.00669989
-1.95996	0.0289336																	-1.47998	0.0811165			-2.75995	0.00562325																			-2.65997	-0.0337395
-0.959961	0.241797																	-0.47998	1.1363			-1.75995	0.235264																			-1.65997	-0.0151517
0.0400391	-0.581961																	0.52002	-1.41108			-0.759949	-0.0120213																			-0.659973	-1.03108
1.04004	3.81487																	1.52002	0.351339			0.240051	0.00881988																			0.340027	2.52891
2.04004	0.945693																	2.52002	-0.25951			1.24005	0.33547																			1.34003	3.4192
3.04004	1.84727																	3.52002	-0.112995			2.24005	0.715272																			2.34003	5.09586
4.04004	2.5179																	4.52002	-0.0318877			3.24005	1.11475																			3.34003	6.07805
5.04004	3.20923																	5.52002	-0.0202408			4.24005	1.46921																			4.34003	6.69291
6.04004	3.80447																	6.52002	-0.094794			5.24005	1.84342																			5.34003	7.11823
7.04004	4.37963																	7.52002	-0.0764301			6.24005	2.21061																			6.34003	7.47524
8.04004	4.95508																	8.52002	-0.0754715			7.24005	2.50707																			7.34003	7.75236
9.04004	5.51437																	9.52002	-0.0846021			8.24005	2.84737																			8.34003	7.89427
10.04	6.09884																	10.52	-0.0742931			9.24005	3.1717																			9.34003	8.02113
11.04	6.63838																	11.52	-0.0655661			10.2401	3.50751																			10.34	8.13762
12.04	7.14039																	12.52	-0.0520471			11.2401	3.8632																			11.34	8.20902
13.04	7.57291																	13.52	-0.039577			12.2401	4.17966																			12.34	8.23664
14.04	8.06891																	14.52	-0.0330702			13.2401	4.53518																			13.34	8.27591
15.04	8.53248																	15.52	-0.0571723			14.2401	4.88051																			14.34	8.3193
16.04	8.9356																	16.52	-0.0849802			15.2401	5.19005																			15.34	8.35194
17.04	9.37215																	17.52	-0.0939651			16.2401	5.48982																			16.34	8.37455
18.04	9.82524																	18.52	-0.0927994			17.2401	5.82463																			17.34	8.39472
19.04	10.1932																	19.52	-0.0837173			18.2401	6.14522																			18.34	8.42814
20.04	10.5157																	20.52	-0.0696114			19.2401	6.48962																			19.34	8.49444
21.04	10.8482																	21.52	-0.0665536			20.2401	6.79755																			20.34	8.5206
22.04	11.2561																	22.52	-0.061891			21.2401	7.11485																			21.34	8.5493
23.04	11.6526																	23.52	-0.0728401			22.2401	7.45844																			22.34	8.554
24.04	11.9898																	24.52	-0.0935009			23.2401	7.85233																			23.34	8.54892
25.04	12.339																	25.52	-0.116218			24.2401	8.1983																			24.34	8.57544
26.04	12.6648																	26.52	-0.123817			25.2401	8.50903																			25.34	8.585
27.04	12.9548																	27.52	-0.099629			26.2401	8.82839																			26.34	8.59712
28.04	13.2373																	28.52	-0.0951364			27.2401	9.16444																			27.34	8.58832
29.04	13.5136																	29.52	-0.100221			28.2401	9.4845																			28.34	8.59719
30.04	13.7916																	30.52	-0.093251			29.2401	9.76564																			29.34	8.62426
31.04	14.0783																	31.52	-0.0780957			30.2401	10.1032																			30.34	8.6398
32.04	14.3581																	32.52	-0.0812201			31.2401	10.4321																			31.34	8.65169
33.04	14.597																	33.52	-0.0677075			32.2401	10.7427																			32.34	8.66774
34.04	14.8282																	34.52	-0.0589607			33.2401	11.0724																			33.34	8.66426
35.04	15.1199																	35.52	-0.0516977			34.2401	11.3752																			34.34	8.64871
36.04	15.3843																	36.52	-0.0515265			35.2401	11.665																			35.34	8.66611
37.04	15.5977																	37.52	-0.0440686			36.2401	11.9561																			36.34	8.67443
38.04	15.8423																	38.52	-0.0500128			37.2401	12.2817																			37.34	8.66216
39.04	16.0894																	39.52	-0.0567513			38.2401	12.6024																			38.34	8.67065
40.04	16.3035																	40.52	-0.0475166			39.2401	12.8848																			39.34	8.68797
41.04	16.5024																	41.52	-0.0361397			40.2401	13.1767																			40.34	8.68777
42.04	16.67																	42.52	-0.0330029			41.2401	13.4863																			41.34	8.69707
43.04	16.8384																	43.52	-0.0289736			42.2401	13.8183																			42.34	8.71535
44.04	17.0093																	44.52	-0.0296273			43.2401	14.0801																			43.34	8.72527
45.04	17.1879																	45.52	-0.026612			44.2401	14.3272																			44.34	8.71603
46.04	17.3733																	46.52	-0.0525334			45.2401	14.6354																			45.34	8.74086
47.04	17.5286																	47.52	-0.0679817			46.2401	14.9651																			46.34	8.74399
48.04	17.6713																	48.52	-0.0793891			47.2401	15.2913																			47.34	8.74856
49.04	17.8358																	49.52	-0.102479			48.2401	15.5848																			48.34	8.76156
50.04	18.0134																	50.52	-0.128926			49.2401	15.8831																			49.34	8.73779
51.04	18.181																	51.52	-0.135804			50.2401	16.1682																			50.34	8.72504
52.04	18.307																	52.52	-0.118732			51.2401	16.4528																			51.34	8.71496
53.04	18.4582																	53.52	-0.0982125			52.2401	16.6985																			52.34	8.71622
54.04	18.6043																	54.52	-0.0691841			53.2401	16.9919																			53.34	8.72476
55.04	18.7322																	55.52	-0.0761964			54.2401	17.2931																			54.34	8.72234
56.04	18.8623																	56.52	-0.090308			55.2401	17.5638																			55.34	8.7154
57.04	18.9964																	57.52	-0.0967534			56.2401	17.8242																			56.34	8.72454
58.04	19.11																	58.52	-0.0867131			57.2401	18.1428																			57.34	8.73203
59.04	19.233																	59.52	-0.0997689			58.2401	18.4742																			58.34	8.73191
60.04	19.3471																	60.52	-0.091346			59.2401	18.7768																			59.34	8.74229
61.04	19.453																	61.52	-0.0819161			60.2401	19.0353																			60.34	8.74168
62.04	19.5652																	62.52	-0.075001			61.2401	19.3025																			61.34	8.77001
63.04	19.6752																	63.52	-0.0650945			62.2401	19.5851																			62.34	8.76593
64.04	19.7925																	64.52	-0.0878544			63.2401	19.8652																			63.34	8.7529
65.04	19.9188																	65.52	-0.109918			64.2401	20.1448																			64.34	8.75566
66.04	20.0111																	66.52	-0.121576			65.2401	20.3842																			65.34	8.75365
67.04	20.1217																	67.52	-0.123023			66.2401	20.6594																			66.34	8.74702
68.04	20.2215																	68.52	-0.148639			67.2401	20.9454																			67.34	8.73637
69.04	20.284																	69.52	-0.145075			68.2401	21.2399																			68.34	8.72332
70.04	20.3621																	70.52	-0.141492			69.2401	21.507																			69.34	8.73234
71.04	20.4399																	71.52	-0.120991			70.2401	21.7852																			70.34	8.74029
72.04	20.5281																	72.52	-0.118726			71.2401	22.099																			71.34	8.72223
73.04	20.6152																	73.52	-0.124561			72.2401	22.4159																			72.34	8.72009
74.04	20.686																	74.52	-0.12201			73.2401	22.701																			73.34	8.73105
75.04	20.7541																	75.52	-0.117291			74.2401	22.9649																			74.34	8.74075
76.04	20.8446																	76.52	-0.122382			75.2401	23.2276																			75.34	8.74417
77.04	20.9025																	77.52	-0.11612			76.2401	23.5124																			76.34	8.75395
78.04	20.9684																	78.52	-0.0942693			77.2401	23.7583																			77.34	8.76671
79.04	21.0342																	79.52	-0.0992556			78.2401	24.0078																			78.34	8.77407
80.04	21.0974																	80.52	-0.0854681			79.2401	24.2824																			79.34	8.79191
81.04	21.1744																	81.52	-0.0791628			80.2401	24.5476																			80.34	8.79556
82.04	21.2457																	82.52	-0.0626223			81.2401	24.8387																			81.34	8.79679
83.04	21.3319																	83.52	-0.070209			82.2401	25.1077																			82.34	8.7936
84.04	21.4151																	84.52	-0.0698977			83.2401	25.3771																			83.34	8.80256
85.04	21.4775																	85.52	-0.0806582			84.2401	25.6476																			84.34	8.81343
86.04	21.5196																	86.52	-0.0849004			85.2401	25.9358																			85.34	8.80329
87.04	21.5599																	87.52	-0.0930791			86.2401	26.1849																			86.34	8.80644
88.04	21.5951																	88.52	-0.10545			87.2401	26.4423																			87.34	8.7945
89.04	21.644																	89.52	-0.114673			88.2401	26.6944																			88.34	8.78568
90.04	21.7049																	90.52	-0.109895			89.2401	26.9645																			89.34	8.77172
91.04	21.7542																	91.52	-0.0863652			90.2401	27.225																			90.34	8.74774
92.04	21.8162																	92.52	-0.0860052			91.2401	27.4843																			91.34	8.74266
93.04	21.8773																	93.52	-0.0911074			92.2401	27.7283																			92.34	8.73422
94.04	21.9204																	94.52	-0.100513			93.2401	28.033																			93.34	8.73786
95.04	21.9857																	95.52	-0.104572			94.2401	28.3282																			94.34	8.76605
96.04	22.022																	96.52	-0.0964482			95.2401	28.5871																			95.34	8.76887
97.04	22.0497																	97.52	-0.109272			96.2401	28.8349																			96.34	8.7866
98.04	22.0921																	98.52	-0.128491			97.2401	29.0689																			97.34	8.80609
99.04	22.1212																	99.52	-0.130359			98.2401	29.3118																			98.34	8.81472
100.04	22.1419																	100.52	-0.130048			99.2401	29.5386																			99.34	8.79851
101.04	22.1591																	101.52	-0.126453			100.24	29.7866																			100.34	8.80789
102.04	22.1928																	102.52	-0.121613			101.24	30.0328																			101.34	8.81648
103.04	22.2365																	103.52	-0.11247			102.24	30.2815																			102.34	8.8348
104.04	22.2606																	104.52	-0.0912967			103.24	30.5137																			103.34	8.82709
105.04	22.2838																	105.52	-0.0961857			104.24	30.7404																			104.34	8.822
106.04	22.3193																	106.52	-0.0770509			105.24	30.9685																			105.34	8.83933
107.04	22.3583																	107.52	-0.0946593			106.24	31.1905																			106.34	8.84631
108.04	22.4089																	108.52	-0.111426			107.24	31.4316																			107.34	8.83882
109.04	22.4494																	109.52	-0.120557			108.24	31.6791																			108.34	8.81731
110.04	22.496																	110.52	-0.128723			109.24	31.9118																			109.34	8.8177
111.04	22.5234																	111.52	-0.121711			110.24	32.1409																			110.34	8.8179
112.04	22.5427																	112.52	-0.131452			111.24	32.3809																			111.34	8.80609
113.04	22.5691																	113.52	-0.130085			112.24	32.6217																			112.34	8.80461
114.04	22.5966																	114.52	-0.112263			113.24	32.8543																			113.34	8.79669
115.04	22.6325																	115.52	-0.0818427			114.24	33.0864																			114.34	8.80578
116.04	22.6756																	116.52	-0.0671637			115.24	33.3176																			115.34	8.82915
117.04	22.7245																	117.52	-0.0617256			116.24	33.5712																			116.34	8.82351
118.04	22.7645																	118.52	-0.0429873			117.24	33.8017																			117.34	8.8073
119.04	22.7953																	119.52	-0.0616884			118.24	34.0384																			118.34	8.79679
120.04	22.8207																	120.52	-0.0790102			119.24	34.2731																			119.34	8.79985
121.04	22.8455																	121.52	-0.079999			120.24	34.5229																			120.34	8.77624
122.04	22.8677																	122.52	-0.0787356			121.24	34.7634																			121.34	8.76905
123.04	22.8906																	123.52	-0.0699773			122.24	35.0023																			122.34	8.76317
124.04	22.9095																	124.52	-0.0632329			123.24	35.2446																			123.34	8.73817
125.04	22.94																	125.52	-0.0810852			124.24	35.4949																			124.34	8.74551
126.04	22.9599																	126.52	-0.0964174			125.24	35.752																			125.34	8.74617
127.04	22.9859																	127.52	-0.10492			126.24	35.9817																			126.34	8.75222
128.04	23.0001																	128.52	-0.10393			127.24	36.2046																			127.34	8.74519
129.04	23.0149																	129.52	-0.0820866			128.24	36.417																			128.34	8.74265
130.04	23.0425																	130.52	-0.0750799			129.24	36.6542																			129.34	8.73516
131.04	23.0817																	131.52	-0.0549989			130.24	36.8759																			130.34	8.74168
132.04	23.1172																	132.52	-0.0362921			131.24	37.0853																			131.34	8.73368
133.04	23.1475																	133.52	-0.0368776			132.24	37.3344																			132.34	8.74039
134.04	23.1624																	134.52	-0.0538454			133.24	37.5656																			133.34	8.72648
135.04	23.1639																	135.52	-0.0614319			134.24	37.8032																			134.34	8.73313
136.04	23.1601																	136.52	-0.0891724			135.24	38.0234																			135.34	8.74067
137.04	23.1613																	137.52	-0.11109			136.24	38.2486																			136.34	8.74973
138.04	23.1666																	138.52	-0.120782			137.24	38.4758																			137.34	8.74946
139.04	23.1998																	139.52	-0.123865			138.24	38.6984																			138.34	8.75273
140.04	23.2191																	140.52	-0.108979			139.24	38.9373																			139.34	8.76117
141.04	23.2495																	141.52	-0.0803232			140.24	39.1662																			140.34	8.76496
142.04	23.2673																	142.52	-0.0655398			141.24	39.404																			141.34	8.77176
143.04	23.289																	143.52	-0.0625057			142.24	39.6216																			142.34	8.76989
144.04	23.3194																	144.52	-0.0680604			143.24	39.8353																			143.34	8.75942
145.04	23.3569																	145.52	-0.0788579			144.24	40.0554																			144.34	8.75105
146.04	23.3765																	146.52	-0.0717654			145.24	40.2747																			145.34	8.73193
147.04	23.3953																	147.52	-0.0882807			146.24	40.4781																			146.34	8.72382
148.04	23.4067																	148.52	-0.10221			147.24	40.6869																			147.34	8.72173
149.04	23.4258																	149.52	-0.0933356			148.24	40.8904																			148.34	8.70402
150.04	23.436																	150.52	-0.0817142			149.24	41.0974																			149.34	8.71149
151.04	23.4328																	151.52	-0.0796876			150.24	41.2985																			150.34	8.71039
152.04	23.4415																	152.52	-0.0774536			151.24	41.4967																			151.34	8.71353
153.04	23.4643																	153.52	-0.0845947			152.24	41.7166																			152.34	8.72144
154.04	23.4843																	154.52	-0.0843687			153.24	41.9445																			153.34	8.70434
155.04	23.4809																	155.52	-0.0776248			154.24	42.1725																			154.34	8.71164
156.04	23.5105																	156.52	-0.0845952			155.24	42.3931																			155.34	8.72813
157.04	23.5455																	157.52	-0.0659366			156.24	42.5837																			156.34	8.73089
158.04	23.5437																	158.52	-0.0690923			157.24	42.7924																			157.34	8.73074
159.04	23.5451																	159.52	-0.0649176			158.24	42.9831																			158.34	8.73716
160.04	23.5586																	160.52	-0.0555854			159.24	43.1664																			159.34	8.73851
161.04	23.5634																	161.52	-0.0586305			160.24	43.3676																			160.34	8.73653
162.04	23.5693																	162.52	-0.0760865			161.24	43.585																			161.34	8.72069
163.04	23.5729																	163.52	-0.0931458			162.24	43.7858																			162.34	8.71039
164.04	23.5871																	164.52	-0.0982542			163.24	43.9994																			163.34	8.70844
165.04	23.619																	165.52	-0.100153			164.24	44.1946																			164.34	8.69951
166.04	23.6002																	166.52	-0.109394			165.24	44.4175																			165.34	8.70963
167.04	23.6127																	167.52	-0.10116			166.24	44.6414																			166.34	8.70328
168.04	23.6181																	168.52	-0.109222			167.24	44.8539																			167.34	8.72097
169.04	23.6321																	169.52	-0.0877509			168.24	45.0451																			168.34	8.72024
170.04	23.647																	170.52	-0.0855227			169.24	45.232																			169.34	8.74293
171.04	23.6459																	171.52	-0.102081			170.24	45.4112																			170.34	8.75453
172.04	23.6667																	172.52	-0.0968447			171.24	45.5974																			171.34	8.76563
173.04	23.666																	173.52	-0.109272			172.24	45.8109																			172.34	8.76372
174.04	23.6574																	174.52	-0.0883737			173.24	45.9958																			173.34	8.75726
175.04	23.6551																	175.52	-0.0843811			174.24	46.1832																			174.34	8.76103
176.04	23.6531																	176.52	-0.0993838			175.24	46.3653																			175.34	8.73663
177.04	23.6637																	177.52	-0.104572			176.24	46.564																			176.34	8.72098
178.04	23.7042																	178.52	-0.0407763			177.24	46.7553																			177.34	8.73269
179.04	23.7068																	179.52	-0.245981			178.24	46.9777																			178.34	8.70309
180.04	23.058																	180.52	-0.362073			179.24	46.8618																			179.34	8.66833
181.04	22.3771																	181.52	0.151112			180.24	46.9397																			180.34	8.61849
182.04	23.6173																	182.52	0.0572889			181.24	48.0527																			181.34	6.36131
183.04	22.7																	183.52	0.023737			182.24	47.4547																			182.34	4.88632
184.04	22.3658																	184.52	-0.0146925			183.24	47.3454																			183.34	3.78109
185.04	21.9584																	185.52	0.00335622			184.24	47.3152																			184.34	2.97677
186.04	21.6668																	186.52	-0.00928			185.24	47.3183																			185.34	2.43082
187.04	21.3743																	187.52	0.0213985			186.24	47.2993																			186.34	2.09905
188.04	21.0274																	188.52	0.0293622			187.24	47.317																			187.34	1.74561
189.04	20.7622																	189.52	0.0426371			188.24	47.2873																			188.34	1.53435
190.04	20.566																	190.52	-0.00903			189.24	47.2728																			189.34	1.38244
191.04	20.2932																	191.52	0.010644			190.24	47.2089																			190.34	1.26793
192.04	19.9983																	192.52	-0.037708			191.24	47.1945																			191.34	1.21353
193.04	19.7597																	193.52	-0.00805			192.24	47.1617																			192.34	1.04089
194.04	19.5461																	194.52	0.012634			193.24	47.1363																			193.34	0.954582
195.04	19.2882																	195.52	-0.0163701			194.24	47.1815																			194.34	0.957084
196.04	19.0743																	196.52	-0.0471752			195.24	47.1573																			195.34	0.918827
197.04	18.8447																	197.52	-0.0128067			196.24	47.1511																			196.34	0.862705
198.04	18.6156																	198.52	0.00757408			197.24	47.1019																			197.34	0.848573
199.04	18.4041																	199.52	-0.0261233			198.24	47.0747																			198.34	0.874535
200.04	18.1915																	200.52	-0.0207524			199.24	47.0846																			199.34	0.852111
201.04	17.9981																	201.52	0.00776863			200.24	47.1134																			200.34	0.836876
202.04	17.8089																	202.52	0.0190115			201.24	47.1083																			201.34	0.769691
203.04	17.6144																	203.52	0.0127859			202.24	47.0872																			202.34	0.730638
204.04	17.4091																	204.52	0.0265737			203.24	47.0599																			203.34	0.701884
205.04	17.2338																	205.52	0.0434256			204.24	47.0637																			204.34	0.695667
206.04	17.0631																	206.52	0.0349116			205.24	47.0341																			205.34	0.690392
207.04	16.9071																	207.52	-0.00966			206.24	47.0239																			206.34	0.685801
208.04	16.7707																	208.52	-0.0480108			207.24	47.0048																			207.34	0.661953
209.04	16.6287																	209.52	-0.0294142			208.24	46.9938																			208.34	0.661564
210.04	16.4772																	210.52	-0.00109			209.24	47.0128																			209.34	0.652159
211.04	16.3153																	211.52	0.0280333			210.24	47.0132																			210.34	0.645883
212.04	16.1544																	212.52	0.027844			211.24	47.0098																			211.34	0.637536
213.04	15.9886																	213.52	0.0131164			212.24	46.9847																			212.34	0.591075
214.04	15.8446																	214.52	0.00551033			213.24	46.9365																			213.34	0.561124
215.04	15.7016																	215.52	0.00648117			214.24	46.9062																			214.34	0.542628
216.04	15.5536																	216.52	-0.00309			215.24	46.8859																			215.34	0.552179
217.04	15.4107																	217.52	-0.0188789			216.24	46.8925																			216.34	0.537554
218.04	15.2533																	218.52	-0.0121765			217.24	46.9044																			217.34	0.516052
219.04	15.1165																	219.52	-0.00915			218.24	46.8952																			218.34	0.490825
220.04	14.9719																	220.52	-0.00211			219.24	46.9044																			219.34	0.440942
221.04	14.8406																	221.52	0.00869083			220.24	46.8784																			220.34	0.441144
222.04	14.704																	222.52	0.0248713			221.24	46.8657																			221.34	0.431452
223.04	14.5727																	223.52	0.0166621			222.24	46.8826																			222.34	0.454731
224.04	14.4534																	224.52	0.0108881			223.24	46.8731																			223.34	0.467281
225.04	14.3584																	225.52	0.00862408			224.24	46.8819																			224.34	0.478217
226.04	14.2448																	226.52	-0.00521			225.24	46.8853																			225.34	0.469487
227.04	14.1445																	227.52	-0.0135684			226.24	46.8637																			226.34	0.460434
228.04	14.0639																	228.52	-0.0109315			227.24	46.8358																			227.34	0.431956
229.04	13.9596																	229.52	-0.0251098			228.24	46.8145																			228.34	0.411011
230.04	13.8389																	230.52	-0.0215516			229.24	46.7951																			229.34	0.390502
231.04	13.7368																	231.52	-0.030817			230.24	46.781																			230.34	0.380581
232.04	13.6406																	232.52	-0.0351076			231.24	46.7752																			231.34	0.379344
233.04	13.5368																	233.52	-0.0507388			232.24	46.7745																			232.34	0.382573
234.04	13.439																	234.52	-0.0512638			233.24	46.7924																			233.34	0.376136
235.04	13.3051																	235.52	-0.0484505			234.24	46.7949																			234.34	0.389103
236.04	13.1839																	236.52	-0.0261664			235.24	46.7771																			235.34	0.371073
237.04	13.0819																	237.52	-0.0233707			236.24	46.7764																			236.34	0.363153
238.04	12.9779																	238.52	-0.0359502			237.24	46.781																			237.34	0.36079
239.04	12.8786																	239.52	-0.0205388			238.24	46.7654																			238.34	0.361288
240.04	12.7872																	240.52	-0.0357976			239.24	46.7606																			239.34	0.367932
241.04	12.6939																	241.52	-0.0570374			240.24	46.7424																			240.34	0.369298
242.04	12.604																	242.52	-0.0584416			241.24	46.726																			241.34	0.380752
243.04	12.5187																	243.52	-0.064075			242.24	46.7116																			242.34	0.382308
244.04	12.4364																	244.52	-0.074945			243.24	46.6933																			243.34	0.380519
245.04	12.3586																	245.52	-0.0865054			244.24	46.6826																			244.34	0.361676
246.04	12.2712																	246.52	-0.0932312			245.24	46.6773																			245.34	0.350433
247.04	12.1841																	247.52	-0.0896182			246.24	46.6885																			246.34	0.350189
248.04	12.0976																	248.52	-0.0904851			247.24	46.6845																			247.34	0.348831
249.04	11.9989																	249.52	-0.0817933			248.24	46.6821																			248.34	0.340435
250.04	11.9109																	250.52	-0.0814943			249.24	46.6648																			249.34	0.316688
251.04	11.8285																	251.52	-0.0624337			250.24	46.6628																			250.34	0.321553
252.04	11.7674																	252.52	-0.0532475			251.24	46.6516																			251.34	0.295041
253.04	11.6765																	253.52	-0.0620179			252.24	46.6376																			252.34	0.274818
254.04	11.5937																	254.52	-0.0679145			253.24	46.6307																			253.34	0.283401
255.04	11.5184																	255.52	-0.0677309			254.24	46.6347																			254.34	0.273872
256.04	11.4437																	256.52	-0.077075			255.24	46.6315																			255.34	0.296437
257.04	11.3691																	257.52	-0.076654			256.24	46.6185																			256.34	0.303177
258.04	11.3033																	258.52	-0.0988154			257.24	46.6066																			257.34	0.307937
259.04	11.2376																	259.52	-0.104614			258.24	46.5839																			258.34	0.300598
260.04	11.1701																	260.52	-0.099689			259.24	46.5575																			259.34	0.290347
261.04	11.0923																	261.52	-0.0936527			260.24	46.5429																			260.34	0.273523
262.04	11.0174																	262.52	-0.0822206			261.24	46.5434																			261.34	0.280078
263.04	10.9443																	263.52	-0.0870237			262.24	46.5427																			262.34	0.271293
264.04	10.8782																	264.52	-0.0977783			263.24	46.5309																			263.34	0.28043
265.04	10.8104																	265.52	-0.0941467			264.24	46.5352																			264.34	0.27962
266.04	10.7429																	266.52	-0.101184			265.24	46.5489																			265.34	0.279058
267.04	10.6767																	267.52	-0.106153			266.24	46.5325																			266.34	0.284114
268.04	10.6104																	268.52	-0.109259			267.24	46.515																			267.34	0.271411
269.04	10.554																	269.52	-0.0891609			268.24	46.5207																			268.34	0.273904
270.04	10.5005																	270.52	-0.082098			269.24	46.5205																			269.34	0.282193
271.04	10.451																	271.52	-0.0959229			270.24	46.5039																			270.34	0.28247
272.04	10.4056																	272.52	-0.089191			271.24	46.5043																			271.34	0.278101
273.04	10.3509																	273.52	-0.108374			272.24	46.5023																			272.34	0.2855
274.04	10.2931																	274.52	-0.11109			273.24	46.4735																			273.34	0.261067
275.04	10.2197																	275.52	-0.104034			274.24	46.4724																			274.34	0.268166
276.04	10.1538																	276.52	-0.0980291			275.24	46.4453																			275.34	0.26445
277.04	10.0979																	277.52	-0.0874634			276.24	46.4346																			276.34	0.273646
278.04	10.0213																	278.52	-0.0928531			277.24	46.3987																			277.34	0.253788
279.04	9.97072																	279.52	-0.0762334			278.24	46.376																			278.34	0.252514
280.04	9.90698																	280.52	-0.0779052			279.24	46.3749																			279.34	0.24473
281.04	9.87532																	281.52	-0.0855713			280.24	46.3751																			280.34	0.258275
282.04	9.84496																	282.52	-0.0780945			281.24	46.3739																			281.34	0.252396
283.04	9.80653																	283.52	-0.0848999			282.24	46.3698																			282.34	0.258712
284.04	9.77966																	284.52	-0.0920653			283.24	46.365																			283.34	0.268408
285.04	9.73074																	285.52	-0.0900941			284.24	46.3609																			284.34	0.252781
286.04	9.6835																	286.52	-0.0959473			285.24	46.353																			285.34	0.242116
287.04	9.64369																	287.52	-0.0864563			286.24	46.3446																			286.34	0.221802
288.04	9.57454																	288.52	-0.0897403			287.24	46.3326																			287.34	0.221293
289.04	9.53755																	289.52	-0.0830879			288.24	46.317																			288.34	0.202928
290.04	9.50822																	290.52	-0.0698242			289.24	46.3112																			289.34	0.194544
291.04	9.46167																	291.52	-0.05481			290.24	46.2891																			290.34	0.217358
292.04	9.40546																	292.52	-0.0460334			291.24	46.2942																			291.34	0.233134
293.04	9.34701																	293.52	-0.0372686			292.24	46.2852																			292.34	0.254907
294.04	9.29282																	294.52	-0.02981			293.24	46.2627																			293.34	0.242473
295.04	9.22922																	295.52	-0.0268431			294.24	46.2556																			294.34	0.240127
296.04	9.17215																	296.52	-0.02005			295.24	46.2626																			295.34	0.23837
297.04	9.13793																	297.52	-0.024353			296.24	46.2715																			296.34	0.239227
298.04	9.1228																	298.52	-0.0170774			297.24	46.2909																			297.34	0.223317
299.04	9.08826																	299.52	-0.0196533			298.24	46.3287																			298.34	0.222941
300.04	9.03748																	300.52	-0.0327878			299.24	46.3226																			299.34	0.222704
301.04	8.98118																	301.52	-0.046771			300.24	46.3136																			300.34	0.222607
302.04	8.92183																	302.52	-0.0616217			301.24	46.295																			301.34	0.230636
303.04	8.87977																	303.52	-0.0655947			302.24	46.2732																			302.34	0.248791
304.04	8.82152																	304.52	-0.0704346			303.24	46.2515																			303.34	0.259651
305.04	8.78309																	305.52	-0.0773134			304.24	46.2265																			304.34	0.244387
306.04	8.74993																	306.52	-0.0838809			305.24	46.2126																			305.34	0.259496
307.04	8.72157																	307.52	-0.0773134			306.24	46.2104																			306.34	0.242661
308.04	8.68151																	308.52	-0.0800295			307.24	46.1996																			307.34	0.240707
309.04	8.63624																	309.52	-0.0843806			308.24	46.2016																			308.34	0.230972
310.04	8.60863																	310.52	-0.0933347			309.24	46.2275																			309.34	0.212936
311.04	8.60216																	311.52	-0.106696			310.24	46.2222																			310.34	0.209229
312.04	8.55787																	312.52	-0.103943			311.24	46.2222																			311.34	0.19328
313.04	8.51063																	313.52	-0.100268			312.24	46.2119																			312.34	0.190895
314.04	8.47582																	314.52	-0.107769			313.24	46.1929																			313.34	0.163264
315.04	8.44032																	315.52	-0.0905032			314.24	46.1867																			314.34	0.164654
316.04	8.39459																	316.52	-0.0749636			315.24	46.1846																			315.34	0.171364
317.04	8.3457																	317.52	-0.0630188			316.24	46.179																			316.34	0.170722
318.04	8.2985																	318.52	-0.0701413			317.24	46.1751																			317.34	0.163253
319.04	8.23231																	319.52	-0.058887			318.24	46.165																			318.34	0.173519
320.04	8.17419																	320.52	-0.0433474			319.24	46.1738																			319.34	0.182925
321.04	8.14001																	321.52	-0.0475645			320.24	46.1666																			320.34	0.188019
322.04	8.08546																	322.52	-0.0627933			321.24	46.1573																			321.34	0.184186
323.04	8.034																	323.52	-0.064435			322.24	46.1706																			322.34	0.171364
324.04	7.97186																	324.52	-0.0705934			323.24	46.1626																			323.34	0.162513
325.04	7.93118																	325.52	-0.0606689			324.24	46.174																			324.34	0.161606
326.04	7.90173																	326.52	-0.0665283			325.24	46.1726																			325.34	0.150551
327.04	7.86803																	327.52	-0.0747924			326.24	46.1611																			326.34	0.133021
328.04	7.84557																	328.52	-0.0634341			327.24	46.1525																			327.34	0.141448
329.04	7.82936																	329.52	-0.0472479			328.24	46.1346																			328.34	0.132733
330.04	7.79861																	330.52	-0.0314946			329.24	46.1333																			329.34	0.147618
331.04	7.75644																	331.52	-0.0280886			330.24	46.1158																			330.34	0.141386
332.04	7.7046																	332.52	-0.0102844			331.24	46.1131																			331.34	0.142498
333.04	7.67015																	333.52	-0.0113034			332.24	46.1123																			332.34	0.14376
334.04	7.62294																	334.52	-0.0252867			333.24	46.1143																			333.34	0.149681
335.04	7.57617																	335.52	-0.0308714			334.24	46.1129																			334.34	0.151138
336.04	7.53112																	336.52	-0.0450807			335.24	46.1143																			335.34	0.161644
337.04	7.50223																	337.52	-0.0305972			336.24	46.1134																			336.34	0.161443
338.04	7.47936																	338.52	-0.0317688			337.24	46.1119																			337.34	0.152652
339.04	7.45917																	339.52	-0.038959			338.24	46.0879																			338.34	0.1306
340.04	7.43982																	340.52	-0.0298157			339.24	46.0847																			339.34	0.113797
341.04	7.42651																	341.52	-0.0177002			340.24	46.093																			340.34	0.103607
342.04	7.41833																	342.52	-0.024353			341.24	46.0736																			341.34	0.103637
343.04	7.39769																	343.52	-0.0415344			342.24	46.0735																			342.34	0.0921631
344.04	7.37001																	344.52	-0.0454407			343.24	46.0909																			343.34	0.100909
345.04	7.34137																	345.52	-0.0626221			344.24	46.0907																			344.34	0.103631
346.04	7.30128																	346.52	-0.0708313			345.24	46.0709																			345.34	0.112464
347.04	7.27424																	347.52	-0.0717654			346.24	46.0635																			346.34	0.120979
348.04	7.23447																	348.52	-0.0511293			347.24	46.0453																			347.34	0.12912
349.04	7.21033																	349.52	-0.0473938			348.24	46.0498																			348.34	0.121409
350.04	7.17227																	350.52	-0.0350528			349.24	46.0334																			349.34	0.129761
351.04	7.14242																	351.52	-0.0425534			350.24	46.025																			350.34	0.128942
352.04	7.11987																	352.52	-0.0537348			351.24	46.0352																			351.34	0.122192
353.04	7.09034																	353.52	-0.0432615			352.24	46.0457																			352.34	0.101028
354.04	7.07844																	354.52	-0.0481873			353.24	46.054																			353.34	0.0921125
355.04	7.05324																	355.52	-0.0432615			354.24	46.0481																			354.34	0.100464
356.04	7.03196																	356.52	-0.0542727			355.24	46.0659																			355.34	0.0975342
357.04	7.0137																	357.52	-0.0569339			356.24	46.0742																			356.34	0.0915642
358.04	6.99108																	358.52	-0.0450444			357.24	46.0925																			357.34	0.100621
359.04	6.95824																	359.52	-0.038959			358.24	46.1291																			358.34	0.112808
360.04	6.92561																	360.52	-0.0352788			359.24	46.1328																			359.34	0.12102
361.04	6.88672																	361.52	-0.0330138			360.24	46.1414																			360.34	0.125592
362.04	6.82885																	362.52	-0.037787			361.24	46.1437																			361.34	0.132934
363.04	6.79088																	363.52	-0.0325437			362.24	46.1415																			362.34	0.133997
364.04	6.76293																	364.52	-0.0406003			363.24	46.1419																			363.34	0.149292
365.04	6.71157																	365.52	-0.0565367			364.24	46.1067																			364.34	0.159848
366.04	6.6804																	366.52	-0.0727844			365.24	46.113																			365.34	0.152661
367.04	6.66675																	367.52	-0.0873899			366.24	46.1053																			366.34	0.149463
368.04	6.64856																	368.52	-0.0788698			367.24	46.0963																			367.34	0.149887
369.04	6.62001																	369.52	-0.0782471			368.24	46.0851																			368.34	0.140355
370.04	6.59119																	370.52	-0.081531			369.24	46.0998																			369.34	0.13898
371.04	6.56407																	371.52	-0.0723877			370.24	46.1016																			370.34	0.119107
372.04	6.53993																	372.52	-0.075757			371.24	46.0915																			371.34	0.112396
373.04	6.50427																	373.52	-0.0723877			372.24	46.0848																			372.34	0.101654
374.04	6.4603																	374.52	-0.0833435			373.24	46.0842																			373.34	0.0748086
375.04	6.4389																	375.52	-0.0864563			374.24	46.0744																			374.34	0.0817156
376.04	6.42024																	376.52	-0.0903625			375.24	46.0588																			375.34	0.0663757
377.04	6.3889																	377.52	-0.0923157			376.24	46.0441																			376.34	0.0643873
378.04	6.38579																	378.52	-0.0928531			377.24	46.0424																			377.34	0.0442162
379.04	6.38307																	379.52	-0.0749631			378.24	46.0489																			378.34	0.0621538
380.04	6.3922																	380.52	-0.0644898			379.24	46.0437																			379.34	0.0715971
381.04	6.37782																	381.52	-0.0534425			380.24	46.0417																			380.34	0.0636849
382.04	6.36564																	382.52	-0.0379882			381.24	46.0426																			381.34	0.0772295
383.04	6.33049																	383.52	-0.0378542			382.24	46.0433																			382.34	0.0552034
384.04	6.28375																	384.52	-0.02005			383.24	46.0356																			383.34	0.0438719
385.04	6.25427																	385.52	-0.0259094			384.24	46.03																			384.34	0.0318403
386.04	6.22652																	386.52	-0.0317688			385.24	46.0225																			385.34	0.0369873
387.04	6.21089																	387.52	-0.0449395			386.24	46.0131																			386.34	0.0192232
388.04	6.20056																	388.52	-0.0557799			387.24	46.0139																			387.34	0.0203061
389.04	6.17224																	389.52	-0.0513			388.24	45.9995																			388.34	0.0295711
390.04	6.162																	390.52	-0.0450439			389.24	46.0252																			389.34	0.038516
391.04	6.15026																	391.52	-0.0473938			390.24	46.0345																			390.34	0.0397611
392.04	6.11523																	392.52	-0.0513			391.24	46.0252																			391.34	0.0384059
393.04	6.09691																	393.52	-0.0381293			392.24	46.0342																			392.34	0.0614014
394.04	6.07081																	394.52	-0.0331478			393.24	46.0246																			393.34	0.0557399
395.04	6.04199																	395.52	-0.0291934			394.24	46.0132																			394.34	0.0717545
396.04	6.01111																	396.52	-0.0494323			395.24	45.9865																			395.34	0.0629039
397.04	5.98832																	397.52	-0.0702085			396.24	45.9756																			396.34	0.0635524
398.04	5.97148																	398.52	-0.0688782			397.24	45.9809																			397.34	0.0797319
399.04	5.94421																	399.52	-0.0731812			398.24	45.9629																			398.34	0.0713806
400.04	5.91643																	400.52	-0.0688782			399.24	45.9697																			399.34	0.0641065
401.04	5.88777																	401.52	-0.065906			400.24	45.9649																			400.34	0.0725398
402.04	5.87402																	402.52	-0.0542727			401.24	45.9713																			401.34	0.0793686
403.04	5.83777																	403.52	-0.0487247			402.24	45.9728																			402.34	0.0815763
404.04	5.81345																	404.52	-0.0503659			403.24	45.9818																			403.34	0.0532484
405.04	5.79041																	405.52	-0.0536499			404.24	45.9756																			404.34	0.0397305
406.04	5.76898																	406.52	-0.0806885			405.24	45.9748																			405.34	0.0440211
407.04	5.73474																	407.52	-0.0815244			406.24	45.9852																			406.34	0.0512543
408.04	5.70245																	408.52	-0.093646			407.24	45.9848																			407.34	0.0420685
409.04	5.6908																	409.52	-0.0851259			408.24	45.9663																			408.34	0.031755
410.04	5.68591																	410.52	-0.0698123			409.24	45.9698																			409.34	0.0524392
411.04	5.68884																	411.52	-0.0616031			410.24	45.9533																			410.34	0.0480576
412.04	5.66406																	412.52	-0.0567627			411.24	45.9398																			411.34	0.0411072
413.04	5.64574																	413.52	-0.0616879			412.24	45.9206																			412.34	0.0510969
414.04	5.62977																	414.52	-0.0643492			413.24	45.9117																			413.34	0.0494585
415.04	5.60607																	415.52	-0.0649719			414.24	45.9029																			414.34	0.0405502
416.04	5.58771																	416.52	-0.0845642			415.24	45.9045																			415.34	0.0313191
417.04	5.55188																	417.52	-0.0878725			416.24	45.8981																			416.34	0.0330915
418.04	5.5343																	418.52	-0.100525			417.24	45.8955																			417.34	0.0414886
419.04	5.51881																	419.52	-0.104431			418.24	45.9043																			418.34	0.0328941
420.04	5.50427																	420.52	-0.108093			419.24	45.9047																			419.34	0.0426226
421.04	5.49562																	421.52	-0.119263			420.24	45.9136																			420.34	0.0432839
422.04	5.47704																	422.52	-0.136249			421.24	45.9146																			421.34	0.0630121
423.04	5.46819																	423.52	-0.129687			422.24	45.9221																			422.34	0.081172
424.04	5.47151																	424.52	-0.125281			423.24	45.9114																			423.34	0.0832167
425.04	5.43707																	425.52	-0.103876			424.24	45.9113																			424.34	0.0699663
426.04	5.40625																	426.52	-0.0985842			425.24	45.9019																			425.34	0.0723948
427.04	5.38379																	427.52	-0.0773501			426.24	45.9049																			426.34	0.0635529
428.04	5.37621																	428.52	-0.0642638			427.24	45.8918																			427.34	0.0522232
429.04	5.37819																	429.52	-0.0630188			428.24	45.8918																			428.34	0.0519667
430.04	5.38025																	430.52	-0.0941281			429.24	45.8919																			429.34	0.0520749
431.04	5.37736																	431.52	-0.110291			430.24	45.9021																			430.34	0.0395355
432.04	5.37759																	432.52	-0.12334			431.24	45.8929																			431.34	0.0480952
433.04	5.3761																	433.52	-0.131378			432.24	45.8854																			432.34	0.0593004
434.04	5.37769																	434.52	-0.149353			433.24	45.8949																			433.34	0.0464125
435.04	5.36376																	435.52	-0.146075			434.24	45.9038																			434.34	0.0530515
436.04	5.349																	436.52	-0.138794			435.24	45.8799																			435.34	0.0570707
437.04	5.31556																	437.52	-0.137634			436.24	45.8841																			436.34	0.0514493
438.04	5.29908																	438.52	-0.128247			437.24	45.8776																			437.34	0.0537872
439.04	5.28574																	439.52	-0.117706			438.24	45.8941																			438.34	0.0432858
440.04	5.25697																	440.52	-0.114422			439.24	45.8943																			439.34	0.0418777
441.04	5.23936																	441.52	-0.12099			440.24	45.9039																			440.34	0.0408001
442.04	5.23134																	442.52	-0.0977788			441.24	45.8971																			441.34	0.0593381
443.04	5.2108																	443.52	-0.0916071			442.24	45.9016																			442.34	0.062222
444.04	5.20302																	444.52	-0.0916934			443.24	45.8952																			443.34	0.0901179
445.04	5.18103																	445.52	-0.0770874			444.24	45.875																			444.34	0.107852
446.04	5.17015																	446.52	-0.0760684			445.24	45.8667																			445.34	0.12121
447.04	5.15809																	447.52	-0.0718503			446.24	45.8728																			446.34	0.120979
448.04	5.12848																	448.52	-0.073523			447.24	45.884																			447.34	0.106959
449.04	5.10779																	449.52	-0.0798459			448.24	45.8752																			448.34	0.101051
450.04	5.09578																	450.52	-0.0949769			449.24	45.8834																			449.34	0.0902104
451.04	5.07329																	451.52	-0.116376			450.24	45.903																			450.34	0.0702472
452.04	5.06041																	452.52	-0.119037			451.24	45.911																			451.34	0.0501223
453.04	5.0513																	453.52	-0.1081			452.24	45.895																			452.34	0.0487213
454.04	5.04031																	454.52	-0.108984			453.24	45.8825																			453.34	0.0405121
455.04	5.02626																	455.52	-0.0968814			454.24	45.8804																			454.34	0.0416837
456.04	5.01158																	456.52	-0.0812197			455.24	45.8527																			455.34	0.0323029
457.04	5.00087																	457.52	-0.0626221			456.24	45.8422																			456.34	0.0219574
458.04	4.97656																	458.52	-0.0636411			457.24	45.8513																			457.34	0.0211363
459.04	4.96228																	459.52	-0.0719419			458.24	45.8537																			458.34	0.0145688
460.04	4.94434																	460.52	-0.0695863			459.24	45.8627																			459.34	0.0293455
461.04	4.93871																	461.52	-0.0734067			460.24	45.8547																			460.34	0.022778
462.04	4.9281																	462.52	-0.0717654			461.24	45.8558																			461.34	0.0320735
463.04	4.92126																	463.52	-0.0734067			462.24	45.8563																			462.34	0.0225296
464.04	4.91102																	464.52	-0.0858335			463.24	45.8375																			463.34	0.0144601
465.04	4.89916																	465.52	-0.0821533			464.24	45.8128																			464.34	0.0287099
466.04	4.88177																	466.52	-0.0757017			465.24	45.823																			465.34	-0.00434
467.04	4.85767																	467.52	-0.0575075			466.24	45.8136																			466.34	-0.025516
468.04	4.83971																	468.52	-0.0463743			467.24	45.8127																			467.34	-0.0254703
469.04	4.80873																	469.52	-0.0460634			468.24	45.8215																			468.34	-0.0171051
470.04	4.78405																	470.52	-0.0528564			469.24	45.8209																			469.34	-0.0271115
471.04	4.75538																	471.52	-0.0469971			470.24	45.8151																			470.34	-0.0358157
472.04	4.73912																	472.52	-0.0405154			471.24	45.8045																			471.34	-0.0206146
473.04	4.71898																	473.52	-0.0384035			472.24	45.8039																			472.34	-0.0124207
474.04	4.72134																	474.52	-0.0605283			473.24	45.8127																			473.34	-0.0114746
475.04	4.71671																	475.52	-0.0711427			474.24	45.8045																			474.34	-0.00742
476.04	4.72938																	476.52	-0.0626221			475.24	45.8039																			475.34	0.00125122
477.04	4.72749																	477.52	-0.0405641			476.24	45.7912																			476.34	0.000869751
478.04	4.71454																	478.52	-0.0354981			477.24	45.7822																			477.34	0.0100832
479.04	4.71851																	479.52	-0.0373969			478.24	45.763																			478.34	0.00965881
480.04	4.72339																	480.52	-0.0448198			479.24	45.7627																			479.34	0.0586872
-59.96		0																				-60.7599		0
-58.96		0																				-59.7599		0																		-60.66		0
-57.96		0																				-58.7599		0																		-59.66		0
-56.96		0																				-57.7599		0																		-58.66		0
-55.96		0																				-56.7599		0																		-57.66		0
-54.96		0																				-55.7599		0																		-56.66		0
-53.96		0																				-54.7599		0																		-55.66		0
-52.96		0																				-53.7599		0																		-54.66		0
-51.96		0																				-52.7599		0																		-53.66		0
-50.96		0																				-51.7599		0																		-52.66		0
-49.96		0																				-50.7599		0																		-51.66		0
-48.96		0																				-49.7599		0																		-50.66		0
-47.96		0																				-48.7599		0																		-49.66		0
-46.96		0																				-47.7599		0																		-48.66		0
-45.96		0																				-46.7599		0																		-47.66		0
-44.96		0																				-45.7599		0																		-46.66		0
-43.96		0																				-44.7599		0																		-45.66		0
-42.96		0																				-43.7599		0																		-44.66		0
-41.96		0																				-42.7599		0																		-43.66		0
-40.96		0																				-41.7599		0																		-42.66		0
-39.96		0																				-40.7599		0																		-41.66		0
-38.96		0																				-39.7599		0																		-40.66		0
-37.96		0																				-38.7599		0																		-39.66		0
-36.96		0																				-37.7599		0																		-38.66		0
-35.96		0																				-36.7599		0																		-37.66		0
-34.96		0																				-35.7599		0																		-36.66		0
-33.96		0																				-34.7599		0																		-35.66		0
-32.96		0																				-33.7599		0																		-34.66		0
-31.96		0																				-32.7599		0																		-33.66		0
-30.96		0																				-31.7599		0																		-32.66		0
-29.96		0																				-30.7599		0																		-31.66		0
-28.96		0																				-29.7599		0																		-30.66		0
-27.96		0																				-28.7599		0																		-29.66		0
-26.96		0																				-27.7599		0																		-28.66		0
-25.96		0																				-26.7599		0																		-27.66		0
-24.96		0																				-25.7599		0																		-26.66		0
-23.96		0																				-24.7599		0																		-25.66		0
-22.96		0																				-23.7599		0																		-24.66		0
-21.96		0																				-22.7599		0																		-23.66		0
-20.96		0																				-21.7599		0																		-22.66		0
-19.96		0																				-20.7599		0																		-21.66		0
-18.96		0																				-19.7599		0																		-20.66		0
-17.96		0																				-18.7599		0																		-19.66		0
-16.96		0																				-17.7599		0																		-18.66		0
-15.96		0																				-16.7599		0																		-17.66		0
-14.96		0																				-15.7599		0																		-16.66		0
-13.96		0																				-14.7599		0																		-15.66		0
-12.96		0																				-13.7599		0																		-14.66		0
-11.96		0																				-12.7599		0																		-13.66		0
-10.96		0																				-11.7599		0																		-12.66		0
-9.95996		0																				-10.7599		0																		-11.66		0
-8.95996		0																				-9.75995		0																		-10.66		0
-7.95996		0																				-8.75995		0																		-9.65997		0
-6.95996		0																				-7.75995		0																		-8.65997		0
-5.95996		0																				-6.75995		0																		-7.65997		0
-4.95996		0																				-5.75995		0																		-6.65997		0
-3.95996		0																				-4.75995		0																		-5.65997		0
-2.95996		0																				-3.75995		0																		-4.65997		0
-1.95996		0																				-2.75995		0																		-3.65997		0
-0.959961		0																				-1.75995		0																		-2.65997		0
0.0400391		2.777																				-0.759949		0																		-1.65997		0
1.04004		3.20753																				0.240051		-0.162075																		-0.659973		0
2.04004		3.63355																				1.24005		0.186164																		0.340027		2.38404
3.04004		4.05502																				2.24005		0.533532																		1.34003		4.28088
4.04004		4.47187																				3.24005		0.880025																		2.34003		5.60166
5.04004		4.88406																				4.24005		1.22564																		3.34003		6.52134
6.04004		5.29153																				5.24005		1.57038																		4.34003		7.16173
7.04004		5.69424																				6.24005		1.91423																		5.34003		7.60763
8.04004		6.09213																				7.24005		2.25721																		6.34003		7.91812
9.04004		6.48516																				8.24005		2.59929																		7.34003		8.13432
10.04		6.87329																				9.24005		2.94049																		8.34003		8.28486
11.04		7.25645																				10.2401		3.28079																		9.34003		8.3897
12.04		7.63461																				11.2401		3.62021																		10.34		8.4627
13.04		8.00773																				12.2401		3.95873																		11.34		8.51353
14.04		8.37576																				13.2401		4.29634																		12.34		8.54891
15.04		8.73865																				14.2401		4.63306																		13.34		8.57355
16.04		9.09638																				15.2401		4.96888																		14.34		8.5907
17.04		9.4489																				16.2401		5.30379																		15.34		8.60265
18.04		9.79618																				17.2401		5.6378																		16.34		8.61096
19.04		10.1382																				18.2401		5.9709																		17.34		8.61675
20.04		10.4749																				19.2401		6.30308																		18.34		8.62078
21.04		10.8062																				20.2401		6.63435																		19.34		8.62359
22.04		11.1322																				21.2401		6.96471																		20.34		8.62554
23.04		11.4528																				22.2401		7.29415																		21.34		8.6269
24.04		11.768																				23.2401		7.62266																		22.34		8.62785
25.04		12.0777																				24.2401		7.95026																		23.34		8.62851
26.04		12.382																				25.2401		8.27693																		24.34		8.62897
27.04		12.6808																				26.2401		8.60267																		25.34		8.62929
28.04		12.9742																				27.2401		8.92748																		26.34		8.62951
29.04		13.262																				28.2401		9.25136																		27.34		8.62967
30.04		13.5444																				29.2401		9.57431																		28.34		8.62977
31.04		13.8212																				30.2401		9.89632																		29.34		8.62985
32.04		14.0926																				31.2401		10.2174																		30.34		8.6299
33.04		14.3585																				32.2401		10.5375																		31.34		8.62994
34.04		14.6189																				33.2401		10.8567																		32.34		8.62996
35.04		14.8738																				34.2401		11.175																		33.34		8.62998
36.04		15.1233																				35.2401		11.4923																		34.34		8.62999
37.04		15.3673																				36.2401		11.8086																		35.34		8.63
38.04		15.6059																				37.2401		12.124																		36.34		8.63001
39.04		15.8391																				38.2401		12.4385																		37.34		8.63001
40.04		16.0669																				39.2401		12.752																		38.34		8.63001
41.04		16.2894																				40.2401		13.0645																		39.34		8.63002
42.04		16.5066																				41.2401		13.3761																		40.34		8.63002
43.04		16.7186																				42.2401		13.6867																		41.34		8.63002
44.04		16.9253																				43.2401		13.9964																		42.34		8.63002
45.04		17.1268																				44.2401		14.3051																		43.34		8.63002
46.04		17.3232																				45.2401		14.6128																		44.34		8.63002
47.04		17.5145																				46.2401		14.9195																		45.34		8.63002
48.04		17.7008																				47.2401		15.2253																		46.34		8.63002
49.04		17.8821																				48.2401		15.5301																		47.34		8.63002
50.04		18.0585																				49.2401		15.834																		48.34		8.63002
51.04		18.2301																				50.2401		16.1368																		49.34		8.63002
52.04		18.3969																				51.2401		16.4387																		50.34		8.63002
53.04		18.5589																				52.2401		16.7396																		51.34		8.63002
54.04		18.7163																				53.2401		17.0395																		52.34		8.63002
55.04		18.8692																				54.2401		17.3385																		53.34		8.63002
56.04		19.0175																				55.2401		17.6364																		54.34		8.63002
57.04		19.1614																				56.2401		17.9334																		55.34		8.63002
58.04		19.301																				57.2401		18.2294																		56.34		8.63002
59.04		19.4363																				58.2401		18.5243																		57.34		8.63002
60.04		19.5675																				59.2401		18.8183																		58.34		8.63002
61.04		19.6945																				60.2401		19.1113																		59.34		8.63002
62.04		19.8175																				61.2401		19.4033																		60.34		8.63002
63.04		19.9366																				62.2401		19.6943																		61.34		8.63002
64.04		20.0518																				63.2401		19.9843																		62.34		8.63002
65.04		20.1633																				64.2401		20.2733																		63.34		8.63002
66.04		20.2711																				65.2401		20.5613																		64.34		8.63002
67.04		20.3752																				66.2401		20.8483																		65.34		8.63002
68.04		20.4759																				67.2401		21.1343																		66.34		8.63002
69.04		20.5732																				68.2401		21.4193																		67.34		8.63002
70.04		20.6671																				69.2401		21.7033																		68.34		8.63002
71.04		20.7578																				70.2401		21.9862																		69.34		8.63002
72.04		20.8453																				71.2401		22.2682																		70.34		8.63002
73.04		20.9297																				72.2401		22.5491																		71.34		8.63002
74.04		21.0112																				73.2401		22.829																		72.34		8.63002
75.04		21.0897																				74.2401		23.1079																		73.34		8.63002
76.04		21.1654																				75.2401		23.3858																		74.34		8.63002
77.04		21.2384																				76.2401		23.6627																		75.34		8.63002
78.04		21.3087																				77.2401		23.9385																		76.34		8.63002
79.04		21.3764																				78.2401		24.2133																		77.34		8.63002
80.04		21.4417																				79.2401		24.4871																		78.34		8.63002
81.04		21.5045																				80.2401		24.7599																		79.34		8.63002
82.04		21.5649																				81.2401		25.0317																		80.34		8.63002
83.04		21.6231																				82.2401		25.3024																		81.34		8.63002
84.04		21.679																				83.2401		25.5721																		82.34		8.63002
85.04		21.7329																				84.2401		25.8407																		83.34		8.63002
86.04		21.7846																				85.2401		26.1084																		84.34		8.63002
[truncated: 8,012 more rows]
[truncated: 9 more columns]

## Sheet: Fig. 5d
Baseline subtracted microscale thermophoresis responses for the interactions between R809T CD163 and Hp or Hb
[truncated: 19 more rows]

[truncated: 10 more sheets: Fig. 5e, SI Fig. 1a, SI Fig. 1b, SI Fig. 1c, SI Fig. 4, SI Fig. 7a, SI Fig. 7b, SI Fig. 8, SI Fig. 9a, SI Fig. 9b]
